# Supplementary material for: Liver Protein Expression in NASH Mice on a High-Fat Diet: Response to Multi-Mineral Intervention
Source: Front Nutr. 2022 May 11;9:859292. doi: 10.3389/fnut.2022.859292 (PMC9130755; doi:10.3389/fnut.2022.859292)
Supplement: Supplementary Table 1 — Mineral Composition of Aquamin® Soluble. [file Data_Sheet_1.zip]

Archive with 18 entries (18 files):
- SM Table 1 859292.pdf
- SM Table 10 859292.pdf
- SM Table 11 859292.pdf
- SM Table 12 859292.pdf
- SM Table 13 859292.pdf
- SM Table 14 859292.pdf
- SM Table 15 859292.pdf
- SM Table 16 859292.pdf
- SM Table 17 859292.pdf
- SM Table 18 859292.pdf
- SM Table 2 859292.pdf
- SM Table 3 859292.pdf
- SM Table 4 859292.pdf
- SM Table 5 859292.pdf
- SM Table 6 859292.pdf
- SM Table 7 859292.pdf
- SM Table 8 859292.xlsx
- SM Table 9 859292.xlsx
