# Supplementary material for: Liver Protein Expression in NASH Mice on a High-Fat Diet: Response to Multi-Mineral Intervention
Source: Front Nutr. 2022 May 11;9:859292. doi: 10.3389/fnut.2022.859292 (PMC9130755; doi:10.3389/fnut.2022.859292)
Supplement: Supplementary Table 1 — Mineral Composition of Aquamin® Soluble. [file Data_Sheet_1.zip › SM Table 8 859292.xlsx]

## Sheet: Biological Process(GO)-UP
Supplement Table 8. Biological Process - GO (involving proteins significantly upregulated with Aquamin® - presented in Figure 4 and Supplement Table 4)
#term ID	term description	observed gene count	background gene count	strength	false discovery rate	matching proteins in your network (labels)
GO:0009987	Cellular process	162	13330	0.17	2.12e-13	Apoh,Paf1,Gstm3,Grcc10,Chmp2b,Wdr1,Cacybp,Psmb1,Prune,Hnf4a,Pfn1,G3bp1,Rab5c,Tbk1,Pfkl,Ppp2ca,Hspa4,Ddx5,Pafah1b1,Actn1,Tkt,Alcam,Snx4,Ahsg,Fabp2,Eif2ak2,Kif5b,Slc23a1,Wdr33,Ostf1,Otub1,Huwe1,Acot9,Baiap2,Tm9sf2,Ctdsp1,Sept2,Nckap1,Dnajc10,Anxa5,Nras,Fcgr1,Tars2,Bag1,Nudt2,Prkaa2,Ctps,Nasp,Ebna1bp2,Mapre3,Dhx15,Alb,Triap1,Fscn1,Cyfip1,Bgn,Hcfc1,Cotl1,Cfdp1,Dcps,Apoa1,Anxa2,Gclc,Uba5,Pklr,Pygb,Cca…
GO:0050896	Response to stimulus	106	6908	0.27	7.5e-10	Apoh,Paf1,Gstm3,Strn3,Cacybp,Hnf4a,Pfn1,G3bp1,Rab5c,Tbk1,Pfkl,Ppp2ca,Hspa4,Ddx5,Alcam,Serpind1,Ahsg,Eif2ak2,Kif5b,Slc23a1,Ostf1,Otub1,Huwe1,Baiap2,Sept2,F13b,C4bp,Nckap1,Dnajc10,Anxa5,Nras,Fcgr1,Prkaa2,Dhx15,Alb,Triap1,Cyfip1,Hcfc1,Cotl1,Dcps,Apoa1,Anxa2,Gclc,Uba5,Pklr,Ccar2,S100a10,Hnrnpul1,Azgp1,Trim14,Rbm3,Ppp1ca,Fuk,Supt16,Apex1,Rcsd1,Myof,Nceh1,Asb13,Eepd1,Tax1bp3,Hnrnpu,Serpinf2,Gpi1,Flnb,F…
GO:0071704	Organic substance metabolic process	100	6824	0.25	1.26e-07	Apoh,Paf1,Gstm3,Psmb1,Prune,Hnf4a,G3bp1,Tbk1,Pfkl,Ppp2ca,Ddx5,Pafah1b1,Pitrm1,Tkt,Fabp2,Eif2ak2,Wdr33,Otub1,Huwe1,Acot9,Ctdsp1,Dnajc10,Tars2,Prkaa2,Ctps,Nasp,Ebna1bp2,Dhx15,Bgn,Hcfc1,Dcps,Apoa1,Anxa2,Gclc,Uba5,Pklr,Pygb,Ccar2,Hnrnpul1,Bmp2k,Trim14,Rbm3,Ppp1ca,Fuk,Supt16,Apex1,Lsm3,Myof,Nceh1,Asb13,Eepd1,Hnrnpu,Cbr3,Gpi1,Pycrl,Lsm6,Fbln1,Mcmbp,Atpif1,Cnot10,Agt,Ywhae,Gsk3a,Pepd,Apeh,Pgd,Hmgb1,Ppcd…
GO:0044237	Cellular metabolic process	96	6445	0.26	1.49e-07	Apoh,Paf1,Gstm3,Psmb1,Prune,Hnf4a,G3bp1,Tbk1,Pfkl,Ppp2ca,Ddx5,Tkt,Fabp2,Eif2ak2,Wdr33,Otub1,Huwe1,Acot9,Ctdsp1,Dnajc10,Tars2,Prkaa2,Ctps,Nasp,Ebna1bp2,Dhx15,Bgn,Hcfc1,Dcps,Apoa1,Gclc,Uba5,Pklr,Pygb,Ccar2,Hnrnpul1,Bmp2k,Trim14,Rbm3,Ppp1ca,Fuk,Supt16,Apex1,Lsm3,Myof,Nceh1,Asb13,Eepd1,Hnrnpu,Cbr3,Gpi1,Cbr1,Pycrl,Lsm6,Mcmbp,Atpif1,Cnot10,Agt,Ywhae,Gsk3a,Apeh,Pgd,Hmgb1,Ppcdc,Pxn,Pus1,Uba3,Sumo1,Cant1,…
GO:0008152	Metabolic process	103	7331	0.23	3.79e-07	Apoh,Paf1,Gstm3,Psmb1,Prune,Hnf4a,G3bp1,Tbk1,Pfkl,Ppp2ca,Ddx5,Pafah1b1,Pitrm1,Tkt,Fabp2,Eif2ak2,Wdr33,Otub1,Huwe1,Acot9,Ctdsp1,Dnajc10,Tars2,Prkaa2,Ctps,Nasp,Ebna1bp2,Dhx15,Bgn,Hcfc1,Dcps,Apoa1,Anxa2,Gclc,Uba5,Pklr,Pygb,Ccar2,Hnrnpul1,Bmp2k,Trim14,Rbm3,Ppp1ca,Fuk,Supt16,Apex1,Lsm3,Myof,Nceh1,Asb13,Eepd1,Hnrnpu,Cbr3,Vat1,Gpi1,Cbr1,Pycrl,Lsm6,Fbln1,Mcmbp,Atpif1,Cnot10,Agt,Ywhae,Gsk3a,Pepd,Apeh,Pgd,…
GO:0006807	Nitrogen compound metabolic process	89	5878	0.26	4.53e-07	Apoh,Paf1,Gstm3,Psmb1,Hnf4a,G3bp1,Tbk1,Pfkl,Ppp2ca,Ddx5,Pitrm1,Eif2ak2,Wdr33,Otub1,Huwe1,Acot9,Ctdsp1,Dnajc10,Tars2,Prkaa2,Ctps,Ebna1bp2,Dhx15,Bgn,Hcfc1,Dcps,Apoa1,Anxa2,Gclc,Uba5,Pklr,Ccar2,Hnrnpul1,Bmp2k,Trim14,Rbm3,Ppp1ca,Fuk,Supt16,Apex1,Lsm3,Nceh1,Asb13,Eepd1,Hnrnpu,Gpi1,Pycrl,Lsm6,Fbln1,Atpif1,Cnot10,Agt,Ywhae,Gsk3a,Pepd,Apeh,Hmgb1,Ppcdc,Pxn,Pus1,Uba3,Sumo1,Cant1,Plscr1,Gsta1,Ece1,Gck,Uap1l…
GO:0048519	Negative regulation of biological process	81	5108	0.28	4.53e-07	Apoh,Paf1,Strn3,Cacybp,Hnf4a,Pfn1,G3bp1,Tbk1,Pfkl,Ppp2ca,Hspa4,Ddx5,Pafah1b1,Actn1,Serpind1,Ahsg,Eif2ak2,Otub1,Ctdsp1,F13b,Dnajc10,Anxa5,Nras,Bag1,Prkaa2,Alb,Triap1,Cyfip1,Hcfc1,Cfdp1,Dcps,Apoa1,Anxa2,Gclc,Ccar2,Trim14,Rbm3,Apex1,Lsm3,Tax1bp3,Hnrnpu,Vat1,Serpinf2,Gpi1,Lsm6,Fbln1,Gnai2,Arhgdia,Atpif1,Cnot10,Actn4,Agt,Ywhae,Gsk3a,Rac1,Wasf2,Uba3,Zfyve19,Sumo1,Plscr1,Cbx1,Ubxn1,Actb,Cd47,Gck,Fus,Sta…
GO:0050789	Regulation of biological process	125	9973	0.18	4.53e-07	Apoh,S100a4,Paf1,Grcc10,Chmp2b,Wdr1,Strn3,Cacybp,Prune,Hnf4a,Pfn1,G3bp1,Rab5c,Tbk1,Pfkl,Ppp2ca,Hspa4,Ddx5,Pafah1b1,Actn1,Tkt,Serpind1,Snx4,Ahsg,Eif2ak2,Kif5b,Ostf1,Otub1,Huwe1,Baiap2,Ctdsp1,Sept2,F13b,C4bp,Stom,Nckap1,Dnajc10,Anxa5,Nras,Fcgr1,Bag1,Prkaa2,Mapre3,Alb,Triap1,Fscn1,Cyfip1,Hcfc1,Mpp1,Cotl1,Cfdp1,Dcps,Apoa1,Anxa2,Gclc,Uba5,Ccar2,S100a10,Bmp2k,Azgp1,Trim14,Rbm3,Ppp1ca,Supt16,Apex1,Lsm3,…
GO:0065007	Biological regulation	130	10591	0.17	4.53e-07	Apoh,S100a4,Paf1,Grcc10,Chmp2b,Wdr1,Strn3,Cacybp,Prune,Hnf4a,Pfn1,G3bp1,Rab5c,Tbk1,Pfkl,Ppp2ca,Hspa4,Ddx5,Pafah1b1,Actn1,Tkt,Serpind1,Snx4,Ahsg,Eif2ak2,Kif5b,Ostf1,Otub1,Huwe1,Baiap2,Ctdsp1,Sept2,F13b,C4bp,Stom,Nckap1,Dnajc10,Anxa5,Nras,Fcgr1,Tars2,Bag1,Prkaa2,Mapre3,Alb,Triap1,Fscn1,Cyfip1,Hcfc1,Mpp1,Cotl1,Cfdp1,Dcps,Apoa1,Anxa2,Gclc,Uba5,Ccar2,S100a10,Bmp2k,Azgp1,Trim14,Rbm3,Ppp1ca,Supt16,Apex1…
GO:0033043	Regulation of organelle organization	35	1258	0.53	5.88e-07	Paf1,Chmp2b,Wdr1,Prune,Pfn1,G3bp1,Pafah1b1,Kif5b,Otub1,Huwe1,Baiap2,Nckap1,Prkaa2,Mapre3,Triap1,Fscn1,Cyfip1,Cotl1,Apoa1,Anxa2,Gclc,S100a10,Hnrnpu,Vat1,Serpinf2,Arhgdia,Atpif1,Gsk3a,Rac1,Wasf2,Pxn,Cd47,Ruvbl2,Sin3a,Hnrnpd
GO:0071840	Cellular component organization or biogenesis	79	4954	0.29	5.88e-07	Paf1,Grcc10,Chmp2b,Wdr1,Hnf4a,Pfn1,G3bp1,Rab5c,Pfkl,Hspa4,Pafah1b1,Actn1,Alcam,Ahsg,Kif5b,Huwe1,Baiap2,Sept2,Nckap1,Fcgr1,Prkaa2,Nasp,Ebna1bp2,Mapre3,Triap1,Fscn1,Cyfip1,Hcfc1,Cotl1,Apoa1,Anxa2,Gclc,Ccar2,S100a10,Supt16,Apex1,Lsm3,Myof,Trappc11,Hnrnpu,Serpinf2,Lsm6,Tuba1c,Flnb,Fbln1,Unc119b,Dsg2,Mcmbp,Atpif1,Actn4,Agt,Bsg,Gsk3a,Rac1,Wasf2,Hmgb1,Lsm14a,Pxn,Sumo1,Plscr1,Cox7a1,Actb,Fus,Cap1,Ruvbl2,…
GO:0010638	Positive regulation of organelle organization	24	606	0.68	5.94e-07	Paf1,Wdr1,Pfn1,G3bp1,Kif5b,Huwe1,Baiap2,Nckap1,Fscn1,Cyfip1,Apoa1,Anxa2,S100a10,Hnrnpu,Serpinf2,Atpif1,Gsk3a,Rac1,Wasf2,Pxn,Cd47,Ruvbl2,Sin3a,Hnrnpd
GO:0006950	Response to stress	58	3045	0.36	6.27e-07	Apoh,Hnf4a,G3bp1,Tbk1,Hspa4,Serpind1,Ahsg,Eif2ak2,Kif5b,Otub1,Huwe1,F13b,C4bp,Dnajc10,Anxa5,Nras,Fcgr1,Prkaa2,Alb,Triap1,Cotl1,Gclc,Uba5,Pklr,Ccar2,Trim14,Rbm3,Supt16,Apex1,Rcsd1,Myof,Eepd1,Serpinf2,Gpi1,Flnb,Fbln1,Atpif1,Actn4,Agt,Ywhae,Rac1,Hmgb1,Lsm14a,Sumo1,Plscr1,Cbx1,Ece1,Cd47,Gck,Stat5b,Ruvbl2,Oxct1,Dmd,Lgals3,Commd1,Ripk1,Sin3a,Hnrnpd
GO:0051246	Regulation of protein metabolic process	55	2799	0.38	6.48e-07	Paf1,Hnf4a,Ppp2ca,Hspa4,Pafah1b1,Serpind1,Ahsg,Eif2ak2,Otub1,Huwe1,Ctdsp1,F13b,Dnajc10,Nras,Fcgr1,Bag1,Prkaa2,Mapre3,Triap1,Cyfip1,Apoa1,Anxa2,Gclc,Ccar2,Rbm3,Ppp1ca,Serpinf2,Gpi1,Fbln1,Gnai2,Atpif1,Cnot10,Agt,Ywhae,Gsk3a,Rac1,Hmgb1,Lsm14a,Pxn,Sumo1,Ubxn1,Actb,Ece1,Ruvbl2,Dmd,Samd9l,Commd1,Psma3,Mvp,Lamtor5,Ripk1,Sin3a,Hnrnpd,Ube2i,Ddx39b
GO:0034641	Cellular nitrogen compound metabolic process	55	2805	0.38	6.54e-07	Paf1,Gstm3,Hnf4a,G3bp1,Pfkl,Ddx5,Eif2ak2,Wdr33,Otub1,Huwe1,Acot9,Tars2,Ctps,Ebna1bp2,Dhx15,Dcps,Gclc,Pklr,Ccar2,Hnrnpul1,Rbm3,Fuk,Supt16,Apex1,Lsm3,Eepd1,Hnrnpu,Gpi1,Pycrl,Lsm6,Atpif1,Cnot10,Gsk3a,Apeh,Hmgb1,Ppcdc,Pus1,Cant1,Gsta1,Ece1,Gck,Uap1l1,Fus,Stat5b,Ruvbl2,Mrpl55,Tsr2,Dmd,Lgals3,Trp53rk,Pfkp,Osgep,Commd1,Hnrnpd,Ddx39b
GO:0032268	Regulation of cellular protein metabolic process	53	2657	0.38	7.84e-07	Paf1,Hnf4a,Ppp2ca,Hspa4,Pafah1b1,Serpind1,Ahsg,Eif2ak2,Otub1,Huwe1,Ctdsp1,F13b,Dnajc10,Nras,Fcgr1,Bag1,Prkaa2,Mapre3,Triap1,Cyfip1,Apoa1,Anxa2,Gclc,Ccar2,Rbm3,Ppp1ca,Serpinf2,Gpi1,Fbln1,Gnai2,Atpif1,Cnot10,Agt,Ywhae,Gsk3a,Rac1,Hmgb1,Lsm14a,Pxn,Sumo1,Ubxn1,Actb,Ece1,Ruvbl2,Dmd,Commd1,Mvp,Lamtor5,Ripk1,Sin3a,Hnrnpd,Ube2i,Ddx39b
GO:0032269	Negative regulation of cellular protein metabolic process	31	1047	0.55	9.87e-07	Hnf4a,Ppp2ca,Hspa4,Pafah1b1,Serpind1,Ahsg,Eif2ak2,Otub1,Ctdsp1,F13b,Dnajc10,Bag1,Prkaa2,Triap1,Anxa2,Gclc,Ccar2,Serpinf2,Gpi1,Fbln1,Gnai2,Cnot10,Agt,Ywhae,Ubxn1,Actb,Dmd,Mvp,Lamtor5,Sin3a,Hnrnpd
GO:0016043	Cellular component organization	76	4769	0.29	1e-06	Paf1,Grcc10,Chmp2b,Wdr1,Hnf4a,Pfn1,G3bp1,Rab5c,Pfkl,Hspa4,Pafah1b1,Actn1,Alcam,Ahsg,Kif5b,Huwe1,Baiap2,Sept2,Nckap1,Fcgr1,Prkaa2,Nasp,Mapre3,Triap1,Fscn1,Cyfip1,Hcfc1,Cotl1,Apoa1,Anxa2,Gclc,Ccar2,S100a10,Supt16,Apex1,Lsm3,Myof,Trappc11,Hnrnpu,Serpinf2,Tuba1c,Flnb,Fbln1,Unc119b,Dsg2,Mcmbp,Atpif1,Actn4,Agt,Bsg,Gsk3a,Rac1,Wasf2,Hmgb1,Lsm14a,Pxn,Sumo1,Plscr1,Cox7a1,Actb,Fus,Cap1,Ruvbl2,Arhgef7,Dmd,Sa…
GO:0051128	Regulation of cellular component organization	50	2438	0.4	1e-06	Paf1,Chmp2b,Wdr1,Prune,Hnf4a,Pfn1,G3bp1,Rab5c,Pafah1b1,Ahsg,Eif2ak2,Kif5b,Otub1,Huwe1,Baiap2,Nckap1,Fcgr1,Prkaa2,Mapre3,Triap1,Fscn1,Cyfip1,Hcfc1,Cotl1,Apoa1,Anxa2,Gclc,Ccar2,S100a10,Bmp2k,Hnrnpu,Vat1,Serpinf2,Arhgdia,Atpif1,Actn4,Agt,Gsk3a,Rac1,Wasf2,Pxn,Sumo1,Cd47,Ruvbl2,Dmd,Lgals3,Pacsin2,Sin3a,Hnrnpd,Ddx39b
GO:0032879	Regulation of localization	54	2806	0.37	1.46e-06	Apoh,Wdr1,Hnf4a,Pfn1,Rab5c,Pfkl,Ppp2ca,Actn1,Snx4,Ahsg,Kif5b,Sept2,Stom,Nckap1,Anxa5,Fcgr1,Prkaa2,Triap1,Cyfip1,Mpp1,Apoa1,Anxa2,Gclc,Bmp2k,Apex1,Eepd1,Tax1bp3,Hnrnpu,Gpi1,Fbln1,Dsg2,Gnai2,Arhgdia,Atpif1,Actn4,Agt,Ywhae,Gsk3a,Rac1,Hmgb1,Sumo1,Actb,Cd47,Gck,Stat5b,Oxct1,Arhgef7,Dmd,Lgals3,Commd1,Lamtor5,Ripk1,Pacsin2,Sin3a
GO:0044238	Primary metabolic process	91	6369	0.24	1.67e-06	Apoh,Paf1,Psmb1,Hnf4a,G3bp1,Tbk1,Pfkl,Ppp2ca,Ddx5,Pafah1b1,Pitrm1,Fabp2,Eif2ak2,Wdr33,Otub1,Huwe1,Acot9,Ctdsp1,Dnajc10,Tars2,Prkaa2,Ctps,Ebna1bp2,Dhx15,Bgn,Hcfc1,Dcps,Apoa1,Anxa2,Gclc,Uba5,Pklr,Pygb,Ccar2,Hnrnpul1,Bmp2k,Trim14,Rbm3,Ppp1ca,Fuk,Supt16,Apex1,Lsm3,Myof,Nceh1,Asb13,Eepd1,Hnrnpu,Gpi1,Pycrl,Lsm6,Fbln1,Cnot10,Agt,Ywhae,Gsk3a,Pepd,Apeh,Pgd,Hmgb1,Ppcdc,Pxn,Pus1,Uba3,Sumo1,Cant1,Plscr1,Gsta…
GO:0006139	Nucleobase-containing compound metabolic process	46	2205	0.4	2.69e-06	Paf1,Hnf4a,G3bp1,Pfkl,Ddx5,Wdr33,Otub1,Huwe1,Acot9,Tars2,Ctps,Ebna1bp2,Dhx15,Dcps,Pklr,Ccar2,Hnrnpul1,Rbm3,Fuk,Supt16,Apex1,Lsm3,Eepd1,Hnrnpu,Gpi1,Pycrl,Lsm6,Cnot10,Gsk3a,Hmgb1,Ppcdc,Pus1,Cant1,Gck,Uap1l1,Fus,Stat5b,Ruvbl2,Tsr2,Lgals3,Trp53rk,Pfkp,Osgep,Commd1,Hnrnpd,Ddx39b
GO:0048518	Positive regulation of biological process	85	5869	0.24	4.44e-06	Apoh,S100a4,Paf1,Chmp2b,Wdr1,Strn3,Cacybp,Hnf4a,Pfn1,G3bp1,Tbk1,Ppp2ca,Hspa4,Ddx5,Pafah1b1,Actn1,Snx4,Ahsg,Eif2ak2,Kif5b,Huwe1,Baiap2,C4bp,Stom,Nckap1,Anxa5,Nras,Fcgr1,Bag1,Prkaa2,Mapre3,Alb,Triap1,Fscn1,Cyfip1,Hcfc1,Apoa1,Anxa2,Gclc,Ccar2,S100a10,Bmp2k,Trim14,Rbm3,Ppp1ca,Supt16,Apex1,Eepd1,Hnrnpu,Serpinf2,Gpi1,Fbln1,Gnai2,Atpif1,Actn4,Agt,Bsg,Ywhae,Gsk3a,Rac1,Wasf2,Hmgb1,Lsm14a,Pxn,Pus1,Sumo1,Pl…
GO:0042221	Response to chemical	63	3720	0.31	4.59e-06	Paf1,Gstm3,Strn3,Cacybp,Hnf4a,Pfn1,Pfkl,Ppp2ca,Ddx5,Alcam,Eif2ak2,Kif5b,Slc23a1,Otub1,Baiap2,Dnajc10,Anxa5,Prkaa2,Dhx15,Cyfip1,Hcfc1,Dcps,Apoa1,Anxa2,Gclc,Pklr,S100a10,Azgp1,Ppp1ca,Fuk,Apex1,Rcsd1,Nceh1,Hnrnpu,Gpi1,Flnb,Dsg2,Gnai2,Arhgdia,Actn4,Agt,Bsg,Gsk3a,Rac1,Hmgb1,Pxn,Sumo1,Plscr1,Gsta1,Actb,Cd47,Gck,Fus,Stat5b,Ruvbl2,Oxct1,Dmd,Lgals3,Pfkp,Lamtor5,Ripk1,Sin3a,Hnrnpd
GO:0048523	Negative regulation of cellular process	73	4672	0.28	4.59e-06	Apoh,Paf1,Strn3,Cacybp,Hnf4a,Pfn1,G3bp1,Pfkl,Ppp2ca,Hspa4,Ddx5,Pafah1b1,Actn1,Serpind1,Ahsg,Eif2ak2,Otub1,Ctdsp1,F13b,Dnajc10,Anxa5,Bag1,Prkaa2,Alb,Triap1,Cyfip1,Hcfc1,Cfdp1,Dcps,Apoa1,Anxa2,Gclc,Ccar2,Apex1,Tax1bp3,Hnrnpu,Vat1,Serpinf2,Gpi1,Fbln1,Gnai2,Arhgdia,Atpif1,Cnot10,Actn4,Agt,Ywhae,Gsk3a,Wasf2,Uba3,Zfyve19,Sumo1,Cbx1,Ubxn1,Actb,Cd47,Gck,Fus,Stat5b,Ruvbl2,Dmd,Lgals3,Commd1,Cdk6,Mvp,Lamtor…
GO:0051493	Regulation of cytoskeleton organization	21	541	0.67	5e-06	Chmp2b,Wdr1,Prune,Pfn1,Pafah1b1,Baiap2,Nckap1,Prkaa2,Mapre3,Fscn1,Cyfip1,Cotl1,Apoa1,S100a10,Hnrnpu,Serpinf2,Arhgdia,Rac1,Wasf2,Pxn,Cd47
GO:0046483	Heterocycle metabolic process	47	2347	0.38	5.1e-06	Paf1,Hnf4a,G3bp1,Pfkl,Ddx5,Wdr33,Otub1,Huwe1,Acot9,Tars2,Ctps,Ebna1bp2,Dhx15,Dcps,Pklr,Ccar2,Hnrnpul1,Rbm3,Fuk,Supt16,Apex1,Lsm3,Eepd1,Hnrnpu,Gpi1,Pycrl,Lsm6,Atpif1,Cnot10,Gsk3a,Hmgb1,Ppcdc,Pus1,Cant1,Gck,Uap1l1,Fus,Stat5b,Ruvbl2,Tsr2,Lgals3,Trp53rk,Pfkp,Osgep,Commd1,Hnrnpd,Ddx39b
GO:0050790	Regulation of catalytic activity	45	2202	0.39	6.19e-06	Apoh,Hnf4a,Pfn1,Ppp2ca,Pafah1b1,Serpind1,Ahsg,Eif2ak2,Sept2,F13b,Dnajc10,Fcgr1,Bag1,Mapre3,Triap1,Apoa1,Anxa2,Ccar2,S100a10,Bmp2k,Tax1bp3,Hnrnpu,Serpinf2,Gpi1,Fbln1,Gnai2,Arhgdia,Atpif1,Tbc1d22a,Agt,Gsk3a,Rac1,Hmgb1,Pxn,Plscr1,Ubxn1,Actb,Cap1,Arhgef7,Psma3,Mvp,Lamtor5,Ripk1,Hnrnpd,Ube2i
GO:0010605	Negative regulation of macromolecule metabolic process	50	2646	0.36	8.91e-06	Paf1,Strn3,Hnf4a,Tbk1,Ppp2ca,Hspa4,Ddx5,Pafah1b1,Serpind1,Ahsg,Eif2ak2,Otub1,Ctdsp1,F13b,Dnajc10,Bag1,Prkaa2,Triap1,Hcfc1,Dcps,Apoa1,Anxa2,Gclc,Ccar2,Rbm3,Lsm3,Hnrnpu,Serpinf2,Gpi1,Lsm6,Fbln1,Gnai2,Cnot10,Agt,Ywhae,Rac1,Uba3,Sumo1,Cbx1,Ubxn1,Actb,Fus,Ruvbl2,Dmd,Cdk6,Mvp,Lamtor5,Sin3a,Hnrnpd,Ube2i
GO:0006725	Cellular aromatic compound metabolic process	47	2412	0.37	1.07e-05	Paf1,Hnf4a,G3bp1,Pfkl,Ddx5,Wdr33,Otub1,Huwe1,Acot9,Tars2,Ctps,Ebna1bp2,Dhx15,Dcps,Pklr,Ccar2,Hnrnpul1,Rbm3,Fuk,Supt16,Apex1,Lsm3,Eepd1,Hnrnpu,Gpi1,Pycrl,Lsm6,Atpif1,Cnot10,Gsk3a,Hmgb1,Ppcdc,Pus1,Cant1,Gck,Uap1l1,Fus,Stat5b,Ruvbl2,Tsr2,Lgals3,Trp53rk,Pfkp,Osgep,Commd1,Hnrnpd,Ddx39b
GO:0048583	Regulation of response to stimulus	61	3651	0.31	1.18e-05	Apoh,S100a4,Strn3,Hnf4a,G3bp1,Tbk1,Ppp2ca,Ddx5,Pafah1b1,Snx4,Ahsg,Eif2ak2,Kif5b,Otub1,Baiap2,C4bp,Anxa5,Nras,Fcgr1,Prkaa2,Triap1,Cyfip1,Mpp1,Apoa1,Anxa2,Gclc,Uba5,Ccar2,Bmp2k,Ppp1ca,Myof,Tax1bp3,Serpinf2,Fbln1,Gnai2,Arhgdia,Atpif1,Actn4,Agt,Gsk3a,Rac1,Hmgb1,Lsm14a,Pxn,Plscr1,Ubxn1,Ece1,Cd47,Fus,Stat5b,Ruvbl2,Oxct1,Dmd,Lgals3,Commd1,Cdk6,Lamtor5,Ripk1,Sin3a,Ube2i,Ddx39b
GO:0033036	Macromolecule localization	44	2198	0.38	1.52e-05	Apoh,Paf1,Chmp2b,Pfn1,Rab5c,Hspa4,Ddx5,Pafah1b1,Snx4,Fabp2,Kif5b,Baiap2,Tm9sf2,Sept2,Nckap1,Bag1,Nasp,Mapre3,Triap1,Apoa1,Anxa2,S100a10,Hnrnpu,Unc119b,Tbc1d22a,Actn4,Agt,Bsg,Ywhae,Rac1,Sumo1,Plscr1,Cog8,Actb,Stat5b,Ruvbl2,Afm,Dmd,Pitpna,Commd1,Lamtor5,Pacsin2,Sin3a,Ddx39b
GO:1901360	Organic cyclic compound metabolic process	49	2614	0.36	1.52e-05	Paf1,Hnf4a,G3bp1,Pfkl,Ddx5,Wdr33,Otub1,Huwe1,Acot9,Tars2,Prkaa2,Ctps,Ebna1bp2,Dhx15,Dcps,Apoa1,Pklr,Ccar2,Hnrnpul1,Rbm3,Fuk,Supt16,Apex1,Lsm3,Eepd1,Hnrnpu,Gpi1,Pycrl,Lsm6,Atpif1,Cnot10,Gsk3a,Hmgb1,Ppcdc,Pus1,Cant1,Gck,Uap1l1,Fus,Stat5b,Ruvbl2,Tsr2,Lgals3,Trp53rk,Pfkp,Osgep,Commd1,Hnrnpd,Ddx39b
GO:1901700	Response to oxygen-containing compound	36	1585	0.44	1.68e-05	Paf1,Strn3,Cacybp,Hnf4a,Pfkl,Ppp2ca,Eif2ak2,Baiap2,Anxa5,Prkaa2,Cyfip1,Dcps,Gclc,Pklr,Fuk,Apex1,Hnrnpu,Gpi1,Dsg2,Gnai2,Agt,Bsg,Gsk3a,Hmgb1,Pxn,Plscr1,Actb,Gck,Stat5b,Ruvbl2,Oxct1,Dmd,Lamtor5,Ripk1,Sin3a,Hnrnpd
GO:0009892	Negative regulation of metabolic process	52	2895	0.34	1.83e-05	Apoh,Paf1,Strn3,Hnf4a,Tbk1,Ppp2ca,Hspa4,Ddx5,Pafah1b1,Serpind1,Ahsg,Eif2ak2,Otub1,Ctdsp1,F13b,Dnajc10,Bag1,Prkaa2,Triap1,Hcfc1,Dcps,Apoa1,Anxa2,Gclc,Ccar2,Rbm3,Lsm3,Hnrnpu,Serpinf2,Gpi1,Lsm6,Fbln1,Gnai2,Cnot10,Agt,Ywhae,Rac1,Uba3,Sumo1,Cbx1,Ubxn1,Actb,Gck,Fus,Ruvbl2,Dmd,Cdk6,Mvp,Lamtor5,Sin3a,Hnrnpd,Ube2i
GO:0032970	Regulation of actin filament-based process	17	388	0.72	1.97e-05	Wdr1,Pfn1,Baiap2,Nckap1,Fscn1,Cyfip1,Cotl1,Apoa1,S100a10,Serpinf2,Dsg2,Arhgdia,Rac1,Wasf2,Pxn,Sumo1,Cd47
GO:0044419	Interspecies interaction between organisms	32	1309	0.47	1.97e-05	Paf1,Gstm3,Chmp2b,G3bp1,Tbk1,Eif2ak2,Kif5b,Baiap2,C4bp,Stom,Nras,Fcgr1,Hcfc1,Cotl1,Anxa2,Pklr,Hnrnpul1,Trim14,Flnb,Hmgb1,Lsm14a,Plscr1,Gsta1,Cd47,Stat5b,Lgals3,Cdk6,Lamtor5,Ripk1,St13,Ube2i,Ddx39b
GO:0051130	Positive regulation of cellular component organization	31	1236	0.48	1.97e-05	Paf1,Wdr1,Pfn1,G3bp1,Pafah1b1,Kif5b,Huwe1,Baiap2,Nckap1,Fcgr1,Fscn1,Cyfip1,Apoa1,Anxa2,S100a10,Hnrnpu,Serpinf2,Atpif1,Actn4,Agt,Gsk3a,Rac1,Wasf2,Pxn,Sumo1,Cd47,Ruvbl2,Dmd,Lgals3,Sin3a,Hnrnpd
GO:0010033	Response to organic substance	50	2742	0.34	2.08e-05	Paf1,Gstm3,Strn3,Cacybp,Hnf4a,Pfn1,Pfkl,Ppp2ca,Ddx5,Eif2ak2,Kif5b,Otub1,Baiap2,Dnajc10,Anxa5,Prkaa2,Dhx15,Cyfip1,Hcfc1,Dcps,Anxa2,Gclc,Pklr,Fuk,Apex1,Hnrnpu,Gpi1,Flnb,Dsg2,Gnai2,Arhgdia,Actn4,Agt,Bsg,Gsk3a,Hmgb1,Pxn,Plscr1,Gsta1,Actb,Cd47,Gck,Stat5b,Ruvbl2,Oxct1,Pfkp,Lamtor5,Ripk1,Sin3a,Hnrnpd
GO:0048522	Positive regulation of cellular process	78	5407	0.24	2.31e-05	Apoh,S100a4,Paf1,Wdr1,Strn3,Cacybp,Hnf4a,Pfn1,G3bp1,Tbk1,Ppp2ca,Ddx5,Pafah1b1,Actn1,Snx4,Ahsg,Eif2ak2,Kif5b,Huwe1,Baiap2,Stom,Nckap1,Anxa5,Nras,Fcgr1,Bag1,Prkaa2,Mapre3,Triap1,Fscn1,Cyfip1,Hcfc1,Apoa1,Anxa2,Gclc,Ccar2,S100a10,Bmp2k,Rbm3,Ppp1ca,Supt16,Apex1,Hnrnpu,Serpinf2,Gpi1,Fbln1,Gnai2,Atpif1,Actn4,Agt,Ywhae,Gsk3a,Rac1,Wasf2,Hmgb1,Lsm14a,Pxn,Pus1,Sumo1,Plscr1,Ece1,Cd47,Gck,Fus,Stat5b,Ruvbl2,Ox…
GO:0060255	Regulation of macromolecule metabolic process	80	5618	0.24	2.35e-05	Paf1,Strn3,Cacybp,Hnf4a,Pfn1,Tbk1,Ppp2ca,Hspa4,Ddx5,Pafah1b1,Actn1,Serpind1,Ahsg,Eif2ak2,Otub1,Huwe1,Ctdsp1,F13b,Dnajc10,Nras,Fcgr1,Bag1,Prkaa2,Mapre3,Triap1,Cyfip1,Hcfc1,Dcps,Apoa1,Anxa2,Gclc,Ccar2,Trim14,Rbm3,Ppp1ca,Supt16,Apex1,Lsm3,Hnrnpu,Serpinf2,Gpi1,Lsm6,Fbln1,Gnai2,Atpif1,Cnot10,Actn4,Agt,Bsg,Ywhae,Gsk3a,Rac1,Hmgb1,Lsm14a,Pxn,Pus1,Uba3,Sumo1,Plscr1,Cbx1,Ubxn1,Actb,Ece1,Cd47,Gck,Fus,Stat5b…
GO:0050794	Regulation of cellular process	115	9541	0.16	2.36e-05	Apoh,S100a4,Paf1,Chmp2b,Wdr1,Strn3,Cacybp,Prune,Hnf4a,Pfn1,G3bp1,Rab5c,Tbk1,Pfkl,Ppp2ca,Hspa4,Ddx5,Pafah1b1,Actn1,Serpind1,Snx4,Ahsg,Eif2ak2,Kif5b,Ostf1,Otub1,Huwe1,Baiap2,Ctdsp1,Sept2,F13b,Stom,Nckap1,Dnajc10,Anxa5,Nras,Fcgr1,Bag1,Prkaa2,Mapre3,Alb,Triap1,Fscn1,Cyfip1,Hcfc1,Mpp1,Cotl1,Cfdp1,Dcps,Apoa1,Anxa2,Gclc,Uba5,Ccar2,S100a10,Bmp2k,Trim14,Rbm3,Ppp1ca,Supt16,Apex1,Myof,Nceh1,Asb13,Tax1bp3,Hn…
GO:0031399	Regulation of protein modification process	39	1856	0.41	2.47e-05	Paf1,Hnf4a,Ppp2ca,Hspa4,Pafah1b1,Ahsg,Eif2ak2,Otub1,Huwe1,Ctdsp1,Dnajc10,Nras,Fcgr1,Bag1,Prkaa2,Mapre3,Apoa1,Anxa2,Gclc,Ccar2,Serpinf2,Fbln1,Gnai2,Agt,Ywhae,Gsk3a,Rac1,Hmgb1,Pxn,Ubxn1,Actb,Ece1,Ruvbl2,Dmd,Commd1,Mvp,Ripk1,Sin3a,Ube2i
GO:0051171	Regulation of nitrogen compound metabolic process	75	5126	0.25	2.57e-05	Paf1,Strn3,Hnf4a,Pfn1,Tbk1,Ppp2ca,Hspa4,Ddx5,Pafah1b1,Actn1,Serpind1,Ahsg,Eif2ak2,Otub1,Huwe1,Ctdsp1,F13b,Dnajc10,Nras,Fcgr1,Bag1,Prkaa2,Mapre3,Triap1,Cyfip1,Hcfc1,Apoa1,Anxa2,Gclc,Ccar2,Trim14,Rbm3,Ppp1ca,Supt16,Apex1,Hnrnpu,Serpinf2,Gpi1,Fbln1,Gnai2,Atpif1,Cnot10,Actn4,Agt,Ywhae,Gsk3a,Rac1,Hmgb1,Lsm14a,Pxn,Pus1,Uba3,Sumo1,Plscr1,Cbx1,Ubxn1,Actb,Ece1,Cd47,Gck,Fus,Stat5b,Ruvbl2,Dmd,Samd9l,Commd1,…
GO:0065008	Regulation of biological quality	61	3822	0.29	4.4e-05	Apoh,Chmp2b,Wdr1,Hnf4a,Pfn1,Pfkl,Ppp2ca,Pafah1b1,Serpind1,Snx4,Ahsg,Kif5b,Baiap2,F13b,Nckap1,Dnajc10,Anxa5,Tars2,Prkaa2,Alb,Triap1,Cyfip1,Hcfc1,Cotl1,Cfdp1,Apoa1,Anxa2,Gclc,Ccar2,Apex1,Trappc11,Hnrnpu,Serpinf2,Gpi1,Fbln1,Dsg2,Gnai2,Arhgdia,Atpif1,Agt,Ywhae,Gsk3a,Rac1,Wasf2,Hmgb1,Pxn,Sumo1,Plscr1,Ece1,Gck,Fus,Stat5b,Oxct1,Arhgef7,Afm,Dmd,Commd1,Cdk6,Lamtor5,Sin3a,Hnrnpd
GO:0043170	Macromolecule metabolic process	76	5313	0.24	4.97e-05	Apoh,Paf1,Psmb1,G3bp1,Tbk1,Ppp2ca,Ddx5,Pitrm1,Eif2ak2,Wdr33,Otub1,Huwe1,Ctdsp1,Dnajc10,Tars2,Prkaa2,Nasp,Ebna1bp2,Dhx15,Bgn,Hcfc1,Dcps,Apoa1,Anxa2,Uba5,Pygb,Ccar2,Hnrnpul1,Bmp2k,Trim14,Rbm3,Ppp1ca,Supt16,Apex1,Lsm3,Nceh1,Asb13,Eepd1,Hnrnpu,Lsm6,Fbln1,Mcmbp,Cnot10,Agt,Ywhae,Gsk3a,Pepd,Apeh,Hmgb1,Pxn,Pus1,Uba3,Sumo1,Cant1,Ece1,Gck,Ube2h,Fus,Stat5b,Ruvbl2,Mrpl55,Tsr2,Dmd,Lgals3,Trp53rk,Slc35d1,Osgep…
GO:1902905	Positive regulation of supramolecular fiber organization	12	196	0.87	5.66e-05	Wdr1,Pfn1,Baiap2,Nckap1,Cyfip1,Apoa1,S100a10,Serpinf2,Rac1,Wasf2,Pxn,Cd47
GO:0023051	Regulation of signaling	54	3227	0.31	6.9e-05	S100a4,Strn3,Hnf4a,G3bp1,Tbk1,Pfkl,Ppp2ca,Ddx5,Pafah1b1,Snx4,Ahsg,Eif2ak2,Kif5b,Baiap2,Anxa5,Prkaa2,Triap1,Cyfip1,Apoa1,Anxa2,Gclc,Uba5,Ccar2,Bmp2k,Ppp1ca,Myof,Tax1bp3,Serpinf2,Fbln1,Gnai2,Arhgdia,Atpif1,Actn4,Agt,Gsk3a,Rac1,Hmgb1,Lsm14a,Pxn,Plscr1,Ece1,Cd47,Gck,Ruvbl2,Oxct1,Arhgef7,Dmd,Lgals3,Commd1,Mvp,Lamtor5,Ripk1,Pacsin2,Ube2i
GO:0051049	Regulation of transport	38	1862	0.39	6.94e-05	Wdr1,Hnf4a,Rab5c,Pfkl,Ppp2ca,Snx4,Ahsg,Kif5b,Sept2,Stom,Anxa5,Fcgr1,Triap1,Cyfip1,Apoa1,Anxa2,Gclc,Bmp2k,Eepd1,Gpi1,Gnai2,Atpif1,Actn4,Agt,Ywhae,Gsk3a,Rac1,Sumo1,Actb,Cd47,Gck,Oxct1,Arhgef7,Dmd,Lgals3,Commd1,Ripk1,Pacsin2
GO:0070887	Cellular response to chemical stimulus	46	2535	0.34	7.78e-05	Paf1,Gstm3,Cacybp,Hnf4a,Pfn1,Ppp2ca,Ddx5,Eif2ak2,Kif5b,Otub1,Baiap2,Anxa5,Prkaa2,Cyfip1,Hcfc1,Dcps,Gclc,Pklr,Apex1,Rcsd1,Nceh1,Hnrnpu,Flnb,Gnai2,Arhgdia,Actn4,Agt,Gsk3a,Rac1,Hmgb1,Pxn,Sumo1,Plscr1,Gsta1,Actb,Cd47,Gck,Fus,Stat5b,Ruvbl2,Lgals3,Pfkp,Lamtor5,Ripk1,Sin3a,Hnrnpd
GO:0031400	Negative regulation of protein modification process	20	608	0.6	8.11e-05	Hnf4a,Ppp2ca,Hspa4,Pafah1b1,Ahsg,Otub1,Ctdsp1,Dnajc10,Bag1,Prkaa2,Gclc,Fbln1,Gnai2,Agt,Ywhae,Ubxn1,Actb,Dmd,Mvp,Sin3a
GO:0051716	Cellular response to stimulus	77	5497	0.23	8.3e-05	Paf1,Gstm3,Cacybp,Hnf4a,Pfn1,Rab5c,Ppp2ca,Ddx5,Eif2ak2,Kif5b,Ostf1,Otub1,Huwe1,Baiap2,Sept2,Nckap1,Dnajc10,Anxa5,Nras,Fcgr1,Prkaa2,Alb,Triap1,Cyfip1,Hcfc1,Dcps,Apoa1,Gclc,Uba5,Pklr,Ccar2,Supt16,Apex1,Rcsd1,Myof,Nceh1,Asb13,Eepd1,Tax1bp3,Hnrnpu,Gpi1,Flnb,Gnai2,Arhgdia,Atpif1,Actn4,Agt,Ywhae,Gsk3a,Rac1,Wasf2,Hmgb1,Lsm14a,Pxn,Sumo1,Plscr1,Cbx1,Gsta1,Actb,Cd47,Gck,Fus,Stat5b,Ruvbl2,Arhgef7,Dmd,Lgals3…
GO:0080090	Regulation of primary metabolic process	75	5290	0.23	8.3e-05	Apoh,Paf1,Strn3,Hnf4a,Pfn1,Tbk1,Ppp2ca,Hspa4,Ddx5,Pafah1b1,Actn1,Serpind1,Ahsg,Eif2ak2,Otub1,Huwe1,Ctdsp1,F13b,Dnajc10,Nras,Fcgr1,Bag1,Prkaa2,Mapre3,Triap1,Cyfip1,Hcfc1,Apoa1,Anxa2,Gclc,Ccar2,Trim14,Rbm3,Ppp1ca,Supt16,Apex1,Hnrnpu,Serpinf2,Gpi1,Fbln1,Gnai2,Atpif1,Cnot10,Actn4,Agt,Ywhae,Gsk3a,Rac1,Hmgb1,Lsm14a,Pxn,Pus1,Uba3,Sumo1,Plscr1,Cbx1,Ubxn1,Actb,Ece1,Gck,Fus,Stat5b,Ruvbl2,Dmd,Samd9l,Commd1,…
GO:0032956	Regulation of actin cytoskeleton organization	15	344	0.72	9.27e-05	Wdr1,Pfn1,Baiap2,Nckap1,Fscn1,Cyfip1,Cotl1,Apoa1,S100a10,Serpinf2,Arhgdia,Rac1,Wasf2,Pxn,Cd47
GO:0051172	Negative regulation of nitrogen compound metabolic process	43	2310	0.35	0.0001	Paf1,Strn3,Hnf4a,Ppp2ca,Hspa4,Ddx5,Pafah1b1,Serpind1,Ahsg,Eif2ak2,Otub1,Ctdsp1,F13b,Dnajc10,Bag1,Prkaa2,Triap1,Hcfc1,Anxa2,Gclc,Ccar2,Hnrnpu,Serpinf2,Gpi1,Fbln1,Gnai2,Cnot10,Agt,Ywhae,Uba3,Sumo1,Cbx1,Ubxn1,Actb,Fus,Ruvbl2,Dmd,Cdk6,Mvp,Lamtor5,Sin3a,Hnrnpd,Ube2i
GO:0019222	Regulation of metabolic process	82	6085	0.21	0.00013	Apoh,Paf1,Strn3,Cacybp,Hnf4a,Pfn1,Tbk1,Ppp2ca,Hspa4,Ddx5,Pafah1b1,Actn1,Serpind1,Ahsg,Eif2ak2,Otub1,Huwe1,Ctdsp1,F13b,Dnajc10,Nras,Fcgr1,Bag1,Prkaa2,Mapre3,Triap1,Cyfip1,Hcfc1,Dcps,Apoa1,Anxa2,Gclc,Ccar2,Trim14,Rbm3,Ppp1ca,Supt16,Apex1,Lsm3,Hnrnpu,Serpinf2,Gpi1,Lsm6,Fbln1,Gnai2,Atpif1,Cnot10,Actn4,Agt,Bsg,Ywhae,Gsk3a,Rac1,Hmgb1,Lsm14a,Pxn,Pus1,Uba3,Sumo1,Plscr1,Cbx1,Ubxn1,Cox7a1,Actb,Ece1,Cd47,Gc…
GO:0031323	Regulation of cellular metabolic process	76	5479	0.23	0.00015	Apoh,Paf1,Strn3,Cacybp,Hnf4a,Pfn1,Tbk1,Ppp2ca,Hspa4,Ddx5,Pafah1b1,Actn1,Serpind1,Ahsg,Eif2ak2,Otub1,Huwe1,Ctdsp1,F13b,Dnajc10,Nras,Fcgr1,Bag1,Prkaa2,Mapre3,Triap1,Cyfip1,Hcfc1,Apoa1,Anxa2,Gclc,Ccar2,Trim14,Rbm3,Ppp1ca,Supt16,Apex1,Hnrnpu,Serpinf2,Gpi1,Fbln1,Gnai2,Atpif1,Cnot10,Actn4,Agt,Ywhae,Gsk3a,Rac1,Hmgb1,Lsm14a,Pxn,Pus1,Uba3,Sumo1,Plscr1,Cbx1,Ubxn1,Cox7a1,Actb,Ece1,Cd47,Gck,Fus,Stat5b,Ruvbl2…
GO:0051495	Positive regulation of cytoskeleton organization	12	222	0.82	0.00016	Wdr1,Pfn1,Baiap2,Nckap1,Cyfip1,Apoa1,S100a10,Serpinf2,Rac1,Wasf2,Pxn,Cd47
GO:0065009	Regulation of molecular function	65	4379	0.25	0.00016	Apoh,Strn3,Hnf4a,Pfn1,Ppp2ca,Hspa4,Ddx5,Pafah1b1,Actn1,Serpind1,Ahsg,Eif2ak2,Kif5b,Sept2,F13b,Stom,Dnajc10,Fcgr1,Bag1,Mapre3,Triap1,Hcfc1,Apoa1,Anxa2,Ccar2,S100a10,Bmp2k,Trim14,Apex1,Tax1bp3,Hnrnpu,Serpinf2,Gpi1,Fbln1,Gnai2,Arhgdia,Atpif1,Tbc1d22a,Actn4,Agt,Ywhae,Gsk3a,Rac1,Hmgb1,Pxn,Pus1,Sumo1,Plscr1,Ubxn1,Actb,Fus,Cap1,Stat5b,Ruvbl2,Arhgef7,Dmd,Lgals3,Commd1,Psma3,Mvp,Lamtor5,Ripk1,Sin3a,Hnrnpd…
GO:0110053	Regulation of actin filament organization	13	266	0.77	0.00016	Wdr1,Pfn1,Baiap2,Nckap1,Cyfip1,Cotl1,Apoa1,S100a10,Serpinf2,Rac1,Wasf2,Pxn,Cd47
GO:1902903	Regulation of supramolecular fiber organization	15	364	0.7	0.00016	Wdr1,Prune,Pfn1,Baiap2,Nckap1,Mapre3,Cyfip1,Cotl1,Apoa1,S100a10,Serpinf2,Rac1,Wasf2,Pxn,Cd47
GO:0044087	Regulation of cellular component biogenesis	25	978	0.49	0.0002	Chmp2b,Prune,Hnf4a,Pfn1,G3bp1,Eif2ak2,Baiap2,Nckap1,Prkaa2,Mapre3,Fscn1,Cyfip1,Hcfc1,Cotl1,Apoa1,S100a10,Hnrnpu,Serpinf2,Agt,Rac1,Wasf2,Pxn,Sumo1,Cd47,Lgals3
GO:0008104	Protein localization	37	1890	0.38	0.00022	Paf1,Chmp2b,Pfn1,Rab5c,Hspa4,Ddx5,Pafah1b1,Snx4,Kif5b,Baiap2,Tm9sf2,Sept2,Nckap1,Bag1,Nasp,Mapre3,Anxa2,S100a10,Hnrnpu,Unc119b,Tbc1d22a,Actn4,Agt,Bsg,Ywhae,Rac1,Sumo1,Cog8,Actb,Ruvbl2,Afm,Dmd,Commd1,Lamtor5,Pacsin2,Sin3a,Ddx39b
GO:0044092	Negative regulation of molecular function	27	1126	0.46	0.00022	Hnf4a,Ppp2ca,Hspa4,Serpind1,Ahsg,F13b,Triap1,Apoa1,Anxa2,Ccar2,Hnrnpu,Serpinf2,Gpi1,Gnai2,Atpif1,Agt,Ywhae,Gsk3a,Sumo1,Plscr1,Ubxn1,Actb,Ruvbl2,Commd1,Mvp,Lamtor5,Sin3a
GO:0051496	Positive regulation of stress fiber assembly	7	57	1.17	0.00024	Pfn1,Apoa1,S100a10,Serpinf2,Rac1,Pxn,Cd47
GO:0010646	Regulation of cell communication	52	3215	0.29	0.00025	S100a4,Strn3,Hnf4a,G3bp1,Tbk1,Pfkl,Ppp2ca,Ddx5,Pafah1b1,Snx4,Ahsg,Eif2ak2,Kif5b,Baiap2,Anxa5,Prkaa2,Triap1,Cyfip1,Apoa1,Gclc,Uba5,Ccar2,Bmp2k,Ppp1ca,Myof,Tax1bp3,Serpinf2,Fbln1,Gnai2,Arhgdia,Atpif1,Actn4,Agt,Gsk3a,Rac1,Hmgb1,Lsm14a,Pxn,Plscr1,Ece1,Cd47,Gck,Ruvbl2,Oxct1,Arhgef7,Dmd,Lgals3,Commd1,Lamtor5,Ripk1,Pacsin2,Ube2i
GO:0014070	Response to organic cyclic compound	24	930	0.5	0.00025	Gstm3,Strn3,Hnf4a,Ddx5,Eif2ak2,Prkaa2,Hcfc1,Gclc,Pklr,Fuk,Apex1,Hnrnpu,Gpi1,Dsg2,Arhgdia,Bsg,Gsk3a,Hmgb1,Gsta1,Actb,Stat5b,Ruvbl2,Sin3a,Hnrnpd
GO:0031324	Negative regulation of cellular metabolic process	44	2497	0.33	0.00025	Paf1,Strn3,Hnf4a,Ppp2ca,Hspa4,Ddx5,Pafah1b1,Serpind1,Ahsg,Eif2ak2,Otub1,Ctdsp1,F13b,Dnajc10,Bag1,Prkaa2,Triap1,Hcfc1,Anxa2,Gclc,Ccar2,Hnrnpu,Serpinf2,Gpi1,Fbln1,Gnai2,Cnot10,Agt,Ywhae,Uba3,Sumo1,Cbx1,Ubxn1,Actb,Gck,Fus,Ruvbl2,Dmd,Cdk6,Mvp,Lamtor5,Sin3a,Hnrnpd,Ube2i
GO:0031329	Regulation of cellular catabolic process	21	729	0.54	0.00025	Apoh,Tbk1,Huwe1,F13b,Prkaa2,Apoa1,Anxa2,Gclc,Ccar2,Ppp1ca,Apex1,Hnrnpu,Atpif1,Gsk3a,Hmgb1,Sumo1,Ubxn1,Gck,Fus,Commd1,Hnrnpd
GO:0071310	Cellular response to organic substance	38	1987	0.36	0.00025	Paf1,Gstm3,Cacybp,Hnf4a,Pfn1,Ppp2ca,Ddx5,Eif2ak2,Kif5b,Otub1,Baiap2,Anxa5,Prkaa2,Cyfip1,Hcfc1,Dcps,Gclc,Pklr,Apex1,Hnrnpu,Flnb,Arhgdia,Actn4,Agt,Gsk3a,Hmgb1,Pxn,Plscr1,Actb,Cd47,Gck,Stat5b,Ruvbl2,Pfkp,Lamtor5,Ripk1,Sin3a,Hnrnpd
GO:0009894	Regulation of catabolic process	23	872	0.5	0.0003	Apoh,Tbk1,Ppp2ca,Huwe1,F13b,Prkaa2,Apoa1,Anxa2,Gclc,Ccar2,Ppp1ca,Apex1,Hnrnpu,Atpif1,Gsk3a,Hmgb1,Sumo1,Ubxn1,Gck,Fus,Samd9l,Commd1,Hnrnpd
GO:0006996	Organelle organization	50	3066	0.3	0.00034	Paf1,Chmp2b,Wdr1,Pfn1,G3bp1,Rab5c,Hspa4,Pafah1b1,Actn1,Kif5b,Huwe1,Baiap2,Sept2,Nckap1,Prkaa2,Nasp,Mapre3,Fscn1,Hcfc1,Anxa2,Gclc,Ccar2,S100a10,Supt16,Apex1,Lsm3,Trappc11,Hnrnpu,Tuba1c,Flnb,Unc119b,Mcmbp,Atpif1,Actn4,Gsk3a,Rac1,Wasf2,Hmgb1,Lsm14a,Pxn,Sumo1,Cox7a1,Actb,Cap1,Ruvbl2,Arhgef7,Samd9l,Ggct,Pacsin2,Sin3a
GO:0030032	Lamellipodium assembly	6	38	1.28	0.00035	Nckap1,Cyfip1,Rac1,Wasf2,Pxn,Arhgef7
GO:0051050	Positive regulation of transport	25	1020	0.47	0.00035	Snx4,Ahsg,Kif5b,Stom,Fcgr1,Triap1,Apoa1,Anxa2,Eepd1,Gpi1,Gnai2,Atpif1,Actn4,Agt,Ywhae,Gsk3a,Rac1,Sumo1,Cd47,Gck,Oxct1,Arhgef7,Dmd,Lgals3,Commd1
GO:0032501	Multicellular organismal process	82	6272	0.2	0.00036	Apoh,Paf1,Grcc10,Chmp2b,Wdr1,Cacybp,Prune,Hnf4a,Pfn1,G3bp1,Ddx5,Pafah1b1,Actn1,Alcam,Serpind1,Ahsg,Fabp2,Kif5b,Slc23a1,Huwe1,Baiap2,Ctdsp1,Sept2,F13b,Fam107b,Nckap1,Anxa5,Bag1,Prkaa2,Nasp,Cyfip1,Dctn5,Bgn,Hcfc1,Cfdp1,Apoa1,Anxa2,Gclc,Uba5,Pklr,Azgp1,Ppp1ca,Rcsd1,Hnrnpu,Cbr3,Serpinf2,Gpi1,Flnb,Fbln1,Unc119b,Dsg2,Gnai2,Atpif1,Agt,Bsg,Ywhae,Gsk3a,Rac1,Wasf2,Hmgb1,Lsm14a,Pxn,Zfyve19,Plscr1,Actb,Ece1,…
GO:0044085	Cellular component biogenesis	40	2201	0.34	0.00038	Paf1,Wdr1,G3bp1,Pfkl,Hspa4,Pafah1b1,Actn1,Ahsg,Baiap2,Sept2,Nckap1,Nasp,Ebna1bp2,Mapre3,Fscn1,Cyfip1,Apoa1,Anxa2,S100a10,Lsm3,Lsm6,Unc119b,Actn4,Rac1,Wasf2,Hmgb1,Lsm14a,Pxn,Cox7a1,Actb,Fus,Ruvbl2,Arhgef7,Tsr2,Dmd,Pfkp,Ripk1,Pacsin2,St13,Ddx39b
GO:0051492	Regulation of stress fiber assembly	8	92	1.02	0.00038	Pfn1,Apoa1,S100a10,Serpinf2,Rac1,Wasf2,Pxn,Cd47
GO:1901701	Cellular response to oxygen-containing compound	25	1026	0.47	0.00038	Paf1,Ppp2ca,Baiap2,Anxa5,Prkaa2,Cyfip1,Dcps,Gclc,Pklr,Apex1,Hnrnpu,Gnai2,Agt,Gsk3a,Hmgb1,Pxn,Plscr1,Actb,Gck,Stat5b,Ruvbl2,Lamtor5,Ripk1,Sin3a,Hnrnpd
GO:0010604	Positive regulation of macromolecule metabolic process	54	3467	0.28	0.00041	Paf1,Strn3,Cacybp,Hnf4a,Pfn1,Tbk1,Ppp2ca,Hspa4,Ddx5,Actn1,Eif2ak2,Huwe1,Nras,Fcgr1,Bag1,Prkaa2,Mapre3,Triap1,Hcfc1,Anxa2,Gclc,Ccar2,Rbm3,Supt16,Apex1,Hnrnpu,Serpinf2,Fbln1,Gnai2,Atpif1,Actn4,Agt,Bsg,Gsk3a,Rac1,Hmgb1,Lsm14a,Pxn,Pus1,Sumo1,Plscr1,Ece1,Gck,Fus,Stat5b,Ruvbl2,Commd1,Cdk6,Lamtor5,Ripk1,Sin3a,Hnrnpd,Ube2i,Ddx39b
GO:0032880	Regulation of protein localization	24	978	0.47	0.00052	Hnf4a,Pfkl,Ppp2ca,Kif5b,Sept2,Stom,Nckap1,Anxa5,Prkaa2,Tax1bp3,Gpi1,Arhgdia,Atpif1,Agt,Ywhae,Gsk3a,Rac1,Actb,Gck,Oxct1,Lgals3,Commd1,Lamtor5,Sin3a
GO:0022607	Cellular component assembly	37	1983	0.35	0.00053	Paf1,Wdr1,G3bp1,Pfkl,Hspa4,Pafah1b1,Actn1,Ahsg,Baiap2,Sept2,Nckap1,Nasp,Mapre3,Fscn1,Cyfip1,Apoa1,Anxa2,S100a10,Lsm3,Unc119b,Actn4,Rac1,Wasf2,Hmgb1,Lsm14a,Pxn,Cox7a1,Actb,Fus,Ruvbl2,Arhgef7,Dmd,Pfkp,Ripk1,Pacsin2,St13,Ddx39b
GO:0080134	Regulation of response to stress	28	1273	0.43	0.00054	Apoh,Tbk1,Ddx5,Pafah1b1,Snx4,Ahsg,Eif2ak2,Otub1,Anxa5,Fcgr1,Triap1,Apoa1,Anxa2,Ccar2,Serpinf2,Agt,Hmgb1,Lsm14a,Plscr1,Ubxn1,Cd47,Fus,Stat5b,Commd1,Cdk6,Ripk1,Sin3a,Ddx39b
GO:0031326	Regulation of cellular biosynthetic process	53	3448	0.27	0.00074	Paf1,Strn3,Cacybp,Hnf4a,Pfn1,Tbk1,Ppp2ca,Ddx5,Actn1,Eif2ak2,Ctdsp1,Bag1,Mapre3,Triap1,Cyfip1,Hcfc1,Apoa1,Gclc,Ccar2,Trim14,Rbm3,Ppp1ca,Supt16,Apex1,Hnrnpu,Serpinf2,Cnot10,Actn4,Agt,Gsk3a,Rac1,Hmgb1,Lsm14a,Pxn,Pus1,Uba3,Sumo1,Plscr1,Cbx1,Cd47,Gck,Fus,Stat5b,Ruvbl2,Dmd,Commd1,Cdk6,Lamtor5,Ripk1,Sin3a,Hnrnpd,Ube2i,Ddx39b
GO:0061024	Membrane organization	18	603	0.56	0.00076	Chmp2b,Hspa4,Pafah1b1,Baiap2,Fcgr1,Triap1,Apoa1,Anxa2,Gclc,S100a10,Myof,Atpif1,Gsk3a,Rac1,Plscr1,Samd9l,Pitpna,Pacsin2
GO:0048856	Anatomical structure development	71	5258	0.21	0.00085	Apoh,Paf1,Grcc10,Wdr1,Cacybp,Prune,Hnf4a,Pfn1,Ppp2ca,Ddx5,Pafah1b1,Actn1,Alcam,Ahsg,Kif5b,Slc23a1,Baiap2,Ctdsp1,Sept2,Nckap1,Bag1,Nasp,Cyfip1,Dctn5,Bgn,Hcfc1,Cfdp1,Apoa1,Anxa2,Pklr,Ppp1ca,Myof,Hnrnpu,Serpinf2,Gpi1,Flnb,Fbln1,Unc119b,Dsg2,Atpif1,Agt,Bsg,Ywhae,Gsk3a,Rac1,Wasf2,Hmgb1,Lsm14a,Pxn,Zfyve19,Sumo1,Plscr1,Actb,Ece1,Gck,Cap1,Stat5b,Oxct1,Arhgef7,Dmd,Samd9l,Lgals3,Pitpna,Slc35d1,Cdk6,Myl6,Pa…
GO:0051179	Localization	65	4646	0.23	0.00085	Apoh,Paf1,Chmp2b,Wdr1,Pfn1,Rab5c,Hspa4,Ddx5,Pafah1b1,Snx4,Fabp2,Kif5b,Slc23a1,Baiap2,Tm9sf2,Sept2,Nckap1,Anxa5,Fcgr1,Bag1,Nasp,Mapre3,Alb,Triap1,Fscn1,Apoa1,Anxa2,Gclc,S100a10,Trappc11,Hnrnpu,Unc119b,Atpif1,Tbc1d22a,Actn4,Agt,Bsg,Ywhae,Gsk3a,Rac1,Wasf2,Hmgb1,Pxn,Sumo1,Plscr1,Cog8,Cox7a1,Actb,Cd47,Gck,Cap1,Stat5b,Ruvbl2,Arhgef7,Afm,Dmd,Samd9l,Lgals3,Pitpna,Slc35d1,Commd1,Lamtor5,Pacsin2,Sin3a,Ddx3…
GO:0009893	Positive regulation of metabolic process	56	3767	0.26	0.0009	Apoh,Paf1,Strn3,Cacybp,Hnf4a,Pfn1,Tbk1,Ppp2ca,Hspa4,Ddx5,Actn1,Eif2ak2,Huwe1,Nras,Fcgr1,Bag1,Prkaa2,Mapre3,Triap1,Hcfc1,Apoa1,Anxa2,Gclc,Ccar2,Rbm3,Supt16,Apex1,Hnrnpu,Serpinf2,Fbln1,Gnai2,Atpif1,Actn4,Agt,Bsg,Gsk3a,Rac1,Hmgb1,Lsm14a,Pxn,Pus1,Sumo1,Plscr1,Ece1,Gck,Fus,Stat5b,Ruvbl2,Commd1,Cdk6,Lamtor5,Ripk1,Sin3a,Hnrnpd,Ube2i,Ddx39b
GO:0010556	Regulation of macromolecule biosynthetic process	51	3294	0.27	0.00091	Paf1,Strn3,Cacybp,Hnf4a,Pfn1,Tbk1,Ppp2ca,Ddx5,Actn1,Eif2ak2,Ctdsp1,Bag1,Mapre3,Triap1,Cyfip1,Hcfc1,Gclc,Ccar2,Trim14,Rbm3,Ppp1ca,Supt16,Apex1,Hnrnpu,Serpinf2,Cnot10,Actn4,Agt,Gsk3a,Rac1,Hmgb1,Lsm14a,Pxn,Pus1,Uba3,Sumo1,Plscr1,Cbx1,Gck,Fus,Stat5b,Ruvbl2,Dmd,Commd1,Cdk6,Lamtor5,Ripk1,Sin3a,Hnrnpd,Ube2i,Ddx39b
GO:0009725	Response to hormone	21	812	0.5	0.00093	Cacybp,Hnf4a,Ddx5,Anxa5,Prkaa2,Cyfip1,Anxa2,Gclc,Pklr,Apex1,Hnrnpu,Gpi1,Dsg2,Agt,Bsg,Gsk3a,Hmgb1,Pxn,Gck,Stat5b,Oxct1
GO:1901564	Organonitrogen compound metabolic process	63	4475	0.23	0.001	Apoh,Paf1,Gstm3,Psmb1,Hnf4a,Tbk1,Pfkl,Ppp2ca,Pitrm1,Eif2ak2,Otub1,Huwe1,Acot9,Ctdsp1,Dnajc10,Tars2,Prkaa2,Ctps,Bgn,Hcfc1,Apoa1,Anxa2,Gclc,Uba5,Pklr,Bmp2k,Trim14,Rbm3,Ppp1ca,Nceh1,Asb13,Gpi1,Pycrl,Fbln1,Atpif1,Agt,Ywhae,Gsk3a,Pepd,Apeh,Ppcdc,Pxn,Uba3,Sumo1,Cant1,Plscr1,Gsta1,Ece1,Gck,Ube2h,Stat5b,Ruvbl2,Mrpl55,Dmd,Trp53rk,Pfkp,Slc35d1,Psma3,Cdk6,Mvp,Ripk1,Sin3a,Ube2i
GO:0032502	Developmental process	74	5629	0.2	0.0012	Apoh,Paf1,Grcc10,Wdr1,Cacybp,Prune,Hnf4a,Pfn1,Ppp2ca,Ddx5,Pafah1b1,Actn1,Alcam,Ahsg,Kif5b,Slc23a1,Huwe1,Baiap2,Ctdsp1,Sept2,Nckap1,Bag1,Nasp,Cyfip1,Dctn5,Bgn,Hcfc1,Cfdp1,Apoa1,Anxa2,Gclc,Pklr,Ppp1ca,Apex1,Myof,Hnrnpu,Serpinf2,Gpi1,Flnb,Fbln1,Unc119b,Dsg2,Atpif1,Agt,Bsg,Ywhae,Gsk3a,Rac1,Wasf2,Hmgb1,Lsm14a,Pxn,Zfyve19,Sumo1,Plscr1,Actb,Ece1,Gck,Cap1,Stat5b,Oxct1,Arhgef7,Dmd,Samd9l,Lgals3,Pitpna,Slc…
GO:0051336	Regulation of hydrolase activity	26	1184	0.42	0.0012	Apoh,Pfn1,Ppp2ca,Pafah1b1,Serpind1,Ahsg,Dnajc10,Triap1,Apoa1,Anxa2,S100a10,Tax1bp3,Hnrnpu,Serpinf2,Gpi1,Fbln1,Gnai2,Arhgdia,Atpif1,Tbc1d22a,Agt,Plscr1,Ubxn1,Arhgef7,Psma3,Lamtor5
GO:0048584	Positive regulation of response to stimulus	37	2080	0.33	0.0013	Apoh,S100a4,Tbk1,Ddx5,Pafah1b1,Snx4,Eif2ak2,Kif5b,Baiap2,C4bp,Nras,Fcgr1,Cyfip1,Apoa1,Ccar2,Bmp2k,Ppp1ca,Serpinf2,Gnai2,Atpif1,Actn4,Agt,Gsk3a,Rac1,Hmgb1,Lsm14a,Pxn,Plscr1,Ece1,Cd47,Fus,Stat5b,Oxct1,Lamtor5,Ripk1,Sin3a,Ube2i
GO:1901575	Organic substance catabolic process	29	1425	0.39	0.0013	Psmb1,Prune,Pfkl,Ddx5,Pafah1b1,Huwe1,Dnajc10,Dcps,Anxa2,Pklr,Pygb,Lsm3,Nceh1,Cbr3,Gpi1,Pycrl,Lsm6,Cnot10,Gsk3a,Pgd,Cant1,Ece1,Gck,Ube2h,Oxct1,Pfkp,Psma3,Ripk1,Ube2i
GO:0042325	Regulation of phosphorylation	31	1591	0.37	0.0014	Hnf4a,Ppp2ca,Hspa4,Pafah1b1,Ahsg,Eif2ak2,Ctdsp1,Dnajc10,Nras,Fcgr1,Bag1,Prkaa2,Mapre3,Apoa1,Anxa2,Hnrnpu,Serpinf2,Fbln1,Gnai2,Agt,Gsk3a,Rac1,Hmgb1,Pxn,Cox7a1,Actb,Ece1,Gck,Dmd,Mvp,Ripk1
GO:0009056	Catabolic process	32	1680	0.36	0.0015	Psmb1,Prune,Pfkl,Ddx5,Pafah1b1,Huwe1,Dnajc10,Prkaa2,Dcps,Anxa2,Pklr,Pygb,Lsm3,Nceh1,Cbr3,Gpi1,Pycrl,Lsm6,Cnot10,Gsk3a,Pepd,Pgd,Hmgb1,Cant1,Ece1,Gck,Ube2h,Oxct1,Pfkp,Psma3,Ripk1,Ube2i
GO:0044262	Cellular carbohydrate metabolic process	9	156	0.84	0.0015	Pfkl,Pygb,Ppp1ca,Fuk,Myof,Gsk3a,Pgd,Gck,Pfkp
GO:0023056	Positive regulation of signaling	33	1769	0.35	0.0016	S100a4,Tbk1,Ddx5,Pafah1b1,Snx4,Eif2ak2,Kif5b,Baiap2,Cyfip1,Apoa1,Anxa2,Ccar2,Bmp2k,Ppp1ca,Serpinf2,Gnai2,Atpif1,Actn4,Agt,Gsk3a,Rac1,Hmgb1,Lsm14a,Pxn,Plscr1,Ece1,Gck,Oxct1,Arhgef7,Lgals3,Lamtor5,Ripk1,Ube2i
GO:0009605	Response to external stimulus	38	2199	0.32	0.0017	Paf1,Gstm3,G3bp1,Tbk1,Alcam,Eif2ak2,Kif5b,Baiap2,C4bp,Nras,Fcgr1,Prkaa2,Alb,Cyfip1,Cotl1,Apoa1,Gclc,Pklr,Hnrnpul1,Trim14,Ppp1ca,Gpi1,Flnb,Arhgdia,Bsg,Rac1,Hmgb1,Lsm14a,Plscr1,Gsta1,Cd47,Gck,Stat5b,Oxct1,Dmd,Lgals3,Cdk6,St13
GO:0044281	Small molecule metabolic process	29	1450	0.38	0.0017	Prune,Hnf4a,Pfkl,Fabp2,Acot9,Tars2,Prkaa2,Ctps,Bgn,Apoa1,Gclc,Pklr,Fuk,Myof,Nceh1,Cbr3,Gpi1,Cbr1,Pycrl,Pgd,Ppcdc,Cant1,Gsta1,Gck,Uap1l1,Stat5b,Oxct1,Pfkp,Slc35d1
GO:0016052	Carbohydrate catabolic process	7	85	1	0.0018	Pfkl,Pklr,Pygb,Gpi1,Pgd,Gck,Pfkp
GO:0006793	Phosphorus metabolic process	33	1798	0.35	0.0021	Prune,Hnf4a,Tbk1,Pfkl,Ppp2ca,Tkt,Eif2ak2,Acot9,Ctdsp1,Prkaa2,Ctps,Apoa1,Pklr,Bmp2k,Ppp1ca,Fuk,Nceh1,Gpi1,Agt,Ywhae,Gsk3a,Pgd,Ppcdc,Pxn,Cant1,Plscr1,Cox7a1,Gck,Uap1l1,Trp53rk,Pfkp,Cdk6,Ripk1
GO:0031325	Positive regulation of cellular metabolic process	50	3320	0.26	0.0021	Apoh,Paf1,Strn3,Cacybp,Hnf4a,Pfn1,Tbk1,Ppp2ca,Ddx5,Actn1,Eif2ak2,Huwe1,Fcgr1,Bag1,Prkaa2,Mapre3,Triap1,Hcfc1,Apoa1,Anxa2,Gclc,Ccar2,Rbm3,Supt16,Apex1,Hnrnpu,Serpinf2,Fbln1,Gnai2,Atpif1,Actn4,Agt,Gsk3a,Rac1,Hmgb1,Pxn,Pus1,Sumo1,Plscr1,Ece1,Gck,Fus,Stat5b,Ruvbl2,Commd1,Ripk1,Sin3a,Hnrnpd,Ube2i,Ddx39b
GO:0044093	Positive regulation of molecular function	32	1711	0.36	0.0021	Apoh,Pfn1,Ppp2ca,Hspa4,Eif2ak2,Kif5b,Dnajc10,Fcgr1,Mapre3,Apoa1,Anxa2,S100a10,Trim14,Tax1bp3,Hnrnpu,Fbln1,Gnai2,Arhgdia,Tbc1d22a,Agt,Gsk3a,Rac1,Hmgb1,Pxn,Sumo1,Plscr1,Arhgef7,Dmd,Lamtor5,Ripk1,Hnrnpd,Ube2i
GO:0009185	Ribonucleoside diphosphate metabolic process	6	58	1.1	0.0022	Pfkl,Pklr,Gpi1,Cant1,Gck,Pfkp
GO:0009966	Regulation of signal transduction	44	2767	0.28	0.0022	S100a4,Strn3,Hnf4a,G3bp1,Tbk1,Ppp2ca,Ddx5,Pafah1b1,Ahsg,Eif2ak2,Baiap2,Prkaa2,Triap1,Cyfip1,Apoa1,Gclc,Uba5,Ccar2,Bmp2k,Ppp1ca,Myof,Tax1bp3,Serpinf2,Fbln1,Gnai2,Arhgdia,Atpif1,Actn4,Agt,Gsk3a,Rac1,Hmgb1,Lsm14a,Pxn,Plscr1,Ece1,Cd47,Ruvbl2,Dmd,Lgals3,Commd1,Lamtor5,Ripk1,Ube2i
GO:0006396	RNA processing	19	735	0.5	0.0023	Paf1,Ddx5,Wdr33,Ebna1bp2,Dhx15,Dcps,Ccar2,Hnrnpul1,Rbm3,Lsm3,Hnrnpu,Lsm6,Pus1,Fus,Tsr2,Lgals3,Trp53rk,Osgep,Ddx39b
GO:0007275	Multicellular organism development	66	4921	0.21	0.0023	Apoh,Paf1,Grcc10,Wdr1,Cacybp,Prune,Hnf4a,Pfn1,Ddx5,Pafah1b1,Actn1,Alcam,Ahsg,Kif5b,Slc23a1,Baiap2,Ctdsp1,Sept2,Nckap1,Bag1,Nasp,Cyfip1,Dctn5,Bgn,Hcfc1,Cfdp1,Apoa1,Anxa2,Pklr,Ppp1ca,Hnrnpu,Serpinf2,Gpi1,Flnb,Fbln1,Unc119b,Dsg2,Atpif1,Agt,Bsg,Ywhae,Gsk3a,Rac1,Wasf2,Hmgb1,Lsm14a,Pxn,Zfyve19,Plscr1,Actb,Ece1,Gck,Stat5b,Oxct1,Arhgef7,Dmd,Samd9l,Lgals3,Pitpna,Slc35d1,Cdk6,Myl6,Sin3a,Hnrnpd,Ube2i,Ddx39b
GO:0044089	Positive regulation of cellular component biogenesis	16	543	0.55	0.0024	Pfn1,G3bp1,Baiap2,Nckap1,Fscn1,Cyfip1,Apoa1,S100a10,Serpinf2,Agt,Rac1,Wasf2,Pxn,Sumo1,Cd47,Lgals3
GO:0010468	Regulation of gene expression	57	4041	0.23	0.0028	Paf1,Strn3,Hnf4a,Pfn1,Tbk1,Ppp2ca,Hspa4,Ddx5,Eif2ak2,Huwe1,Ctdsp1,Nras,Bag1,Prkaa2,Mapre3,Triap1,Cyfip1,Hcfc1,Dcps,Apoa1,Gclc,Ccar2,Trim14,Rbm3,Ppp1ca,Supt16,Apex1,Lsm3,Hnrnpu,Serpinf2,Lsm6,Fbln1,Cnot10,Agt,Bsg,Gsk3a,Rac1,Hmgb1,Lsm14a,Pus1,Uba3,Sumo1,Plscr1,Cbx1,Cd47,Fus,Stat5b,Ruvbl2,Dmd,Commd1,Cdk6,Lamtor5,Ripk1,Sin3a,Hnrnpd,Ube2i,Ddx39b
GO:0030029	Actin filament-based process	16	551	0.55	0.0028	Wdr1,Pfn1,Pafah1b1,Actn1,Baiap2,Nckap1,Fscn1,Flnb,Actn4,Rac1,Wasf2,Actb,Cap1,Arhgef7,Myl6,Pacsin2
GO:0006091	Generation of precursor metabolites and energy	12	319	0.66	0.0029	Pfkl,Tkt,Pklr,Pygb,Ppp1ca,Gpi1,Gsk3a,Pgd,Cox7a1,Gck,Oxct1,Pfkp
GO:0010038	Response to metal ion	13	374	0.62	0.0029	Cacybp,Ppp2ca,Anxa5,Prkaa2,Gclc,Pklr,Ppp1ca,Gpi1,Bsg,Gsk3a,Sumo1,Fus,Hnrnpd
GO:0010035	Response to inorganic substance	16	556	0.54	0.003	Cacybp,Ppp2ca,Anxa5,Prkaa2,Gclc,Pklr,Ppp1ca,Apex1,Gpi1,Bsg,Gsk3a,Sumo1,Fus,Dmd,Ripk1,Hnrnpd
GO:0010557	Positive regulation of macromolecule biosynthetic process	33	1837	0.34	0.003	Paf1,Strn3,Cacybp,Hnf4a,Pfn1,Tbk1,Ddx5,Actn1,Bag1,Mapre3,Triap1,Hcfc1,Ccar2,Rbm3,Supt16,Apex1,Hnrnpu,Serpinf2,Actn4,Agt,Gsk3a,Rac1,Hmgb1,Pus1,Plscr1,Gck,Fus,Stat5b,Ruvbl2,Ripk1,Sin3a,Hnrnpd,Ddx39b
GO:0030036	Actin cytoskeleton organization	15	496	0.56	0.0031	Wdr1,Pfn1,Pafah1b1,Actn1,Baiap2,Nckap1,Fscn1,Flnb,Actn4,Rac1,Wasf2,Actb,Cap1,Arhgef7,Pacsin2
GO:0010647	Positive regulation of cell communication	32	1762	0.34	0.0032	S100a4,Tbk1,Ddx5,Pafah1b1,Snx4,Eif2ak2,Kif5b,Baiap2,Cyfip1,Apoa1,Ccar2,Bmp2k,Ppp1ca,Serpinf2,Gnai2,Atpif1,Actn4,Agt,Gsk3a,Rac1,Hmgb1,Lsm14a,Pxn,Plscr1,Ece1,Gck,Oxct1,Arhgef7,Lgals3,Lamtor5,Ripk1,Ube2i
GO:0043254	Regulation of protein-containing complex assembly	14	437	0.59	0.0032	Prune,Pfn1,Eif2ak2,Baiap2,Nckap1,Mapre3,Fscn1,Cyfip1,Hcfc1,Cotl1,Rac1,Wasf2,Sumo1,Lgals3
GO:0010243	Response to organonitrogen compound	22	975	0.44	0.0033	Cacybp,Baiap2,Dnajc10,Anxa5,Prkaa2,Dhx15,Cyfip1,Gclc,Pklr,Fuk,Apex1,Gpi1,Agt,Bsg,Gsk3a,Pxn,Actb,Gck,Stat5b,Lamtor5,Sin3a,Hnrnpd
GO:0031328	Positive regulation of cellular biosynthetic process	34	1940	0.33	0.0034	Paf1,Strn3,Cacybp,Hnf4a,Pfn1,Tbk1,Ddx5,Actn1,Bag1,Mapre3,Triap1,Hcfc1,Apoa1,Ccar2,Rbm3,Supt16,Apex1,Hnrnpu,Serpinf2,Actn4,Agt,Gsk3a,Rac1,Hmgb1,Pus1,Plscr1,Gck,Fus,Stat5b,Ruvbl2,Ripk1,Sin3a,Hnrnpd,Ddx39b
GO:0051239	Regulation of multicellular organismal process	48	3205	0.26	0.0034	Apoh,Paf1,Grcc10,Wdr1,Prune,Hnf4a,Pfn1,Tbk1,Ppp2ca,Ddx5,Pafah1b1,Snx4,Ahsg,Eif2ak2,Baiap2,Ctdsp1,Anxa5,Nras,Bag1,Alb,Cyfip1,Apoa1,Anxa2,Bmp2k,Azgp1,Serpinf2,Gpi1,Fbln1,Dsg2,Gnai2,Agt,Bsg,Gsk3a,Rac1,Hmgb1,Lsm14a,Pxn,Sumo1,Ece1,Cd47,Stat5b,Dmd,Lgals3,Cdk6,Lamtor5,Ripk1,Sin3a,Ddx39b
GO:0006796	Phosphate-containing compound metabolic process	32	1776	0.34	0.0036	Prune,Hnf4a,Tbk1,Pfkl,Ppp2ca,Tkt,Eif2ak2,Acot9,Ctdsp1,Prkaa2,Ctps,Apoa1,Pklr,Bmp2k,Ppp1ca,Fuk,Nceh1,Gpi1,Agt,Ywhae,Gsk3a,Pgd,Ppcdc,Pxn,Cant1,Plscr1,Cox7a1,Gck,Trp53rk,Pfkp,Cdk6,Ripk1
GO:0019220	Regulation of phosphate metabolic process	32	1776	0.34	0.0036	Hnf4a,Ppp2ca,Hspa4,Pafah1b1,Ahsg,Eif2ak2,Ctdsp1,Dnajc10,Nras,Fcgr1,Bag1,Prkaa2,Mapre3,Apoa1,Anxa2,Hnrnpu,Serpinf2,Fbln1,Gnai2,Agt,Ywhae,Gsk3a,Rac1,Hmgb1,Pxn,Cox7a1,Actb,Ece1,Gck,Dmd,Mvp,Ripk1
GO:0090304	Nucleic acid metabolic process	32	1777	0.34	0.0036	Paf1,G3bp1,Ddx5,Wdr33,Otub1,Huwe1,Tars2,Ebna1bp2,Dhx15,Dcps,Ccar2,Hnrnpul1,Rbm3,Supt16,Apex1,Lsm3,Eepd1,Hnrnpu,Lsm6,Cnot10,Hmgb1,Pus1,Fus,Stat5b,Ruvbl2,Tsr2,Lgals3,Trp53rk,Osgep,Commd1,Hnrnpd,Ddx39b
GO:0006096	Glycolytic process	5	39	1.19	0.0038	Pfkl,Pklr,Gpi1,Gck,Pfkp
GO:0045936	Negative regulation of phosphate metabolic process	16	572	0.53	0.0038	Hnf4a,Ppp2ca,Hspa4,Pafah1b1,Ahsg,Ctdsp1,Dnajc10,Bag1,Hnrnpu,Fbln1,Gnai2,Agt,Ywhae,Actb,Dmd,Mvp
GO:1901698	Response to nitrogen compound	23	1064	0.42	0.0038	Cacybp,Baiap2,Dnajc10,Anxa5,Prkaa2,Dhx15,Cyfip1,Gclc,Pklr,Fuk,Apex1,Gpi1,Gnai2,Agt,Bsg,Gsk3a,Pxn,Actb,Gck,Stat5b,Lamtor5,Sin3a,Hnrnpd
GO:0051051	Negative regulation of transport	15	513	0.55	0.004	Hnf4a,Pfkl,Ppp2ca,Anxa5,Cyfip1,Gclc,Gnai2,Ywhae,Gsk3a,Sumo1,Cd47,Gck,Lgals3,Commd1,Pacsin2
GO:0051707	Response to other organism	24	1145	0.4	0.004	Paf1,Gstm3,G3bp1,Tbk1,Eif2ak2,Kif5b,Baiap2,C4bp,Nras,Fcgr1,Cotl1,Pklr,Hnrnpul1,Trim14,Flnb,Hmgb1,Lsm14a,Plscr1,Gsta1,Cd47,Stat5b,Lgals3,Cdk6,St13
GO:1903506	Regulation of nucleic acid-templated transcription	43	2771	0.27	0.0041	Paf1,Strn3,Hnf4a,Pfn1,Tbk1,Ppp2ca,Ddx5,Actn1,Eif2ak2,Ctdsp1,Bag1,Mapre3,Triap1,Hcfc1,Gclc,Ccar2,Trim14,Supt16,Apex1,Hnrnpu,Serpinf2,Actn4,Agt,Gsk3a,Hmgb1,Pxn,Pus1,Uba3,Sumo1,Plscr1,Cbx1,Fus,Stat5b,Ruvbl2,Dmd,Commd1,Cdk6,Lamtor5,Ripk1,Sin3a,Hnrnpd,Ube2i,Ddx39b
GO:0032103	Positive regulation of response to external stimulus	13	399	0.6	0.0046	Apoh,Tbk1,Snx4,Fcgr1,Serpinf2,Rac1,Hmgb1,Lsm14a,Plscr1,Cd47,Stat5b,Ripk1,Sin3a
GO:0016070	RNA metabolic process	25	1240	0.39	0.0048	Paf1,Ddx5,Wdr33,Tars2,Ebna1bp2,Dhx15,Dcps,Ccar2,Hnrnpul1,Rbm3,Supt16,Apex1,Lsm3,Hnrnpu,Lsm6,Cnot10,Pus1,Fus,Stat5b,Tsr2,Lgals3,Trp53rk,Osgep,Hnrnpd,Ddx39b
GO:0071375	Cellular response to peptide hormone stimulus	10	238	0.71	0.0048	Anxa5,Cyfip1,Gclc,Pklr,Apex1,Agt,Gsk3a,Pxn,Gck,Stat5b
GO:0051156	Glucose 6-phosphate metabolic process	4	20	1.38	0.0049	Tkt,Gpi1,Pgd,Gck
GO:0042326	Negative regulation of phosphorylation	14	464	0.56	0.005	Hnf4a,Ppp2ca,Hspa4,Pafah1b1,Ahsg,Ctdsp1,Dnajc10,Bag1,Hnrnpu,Fbln1,Agt,Actb,Dmd,Mvp
GO:0016601	Rac protein signal transduction	4	21	1.36	0.0056	Nckap1,Cyfip1,Rac1,Wasf2
GO:2000112	Regulation of cellular macromolecule biosynthetic process	47	3203	0.25	0.0059	Paf1,Strn3,Cacybp,Hnf4a,Pfn1,Tbk1,Ppp2ca,Ddx5,Eif2ak2,Ctdsp1,Bag1,Mapre3,Triap1,Cyfip1,Hcfc1,Gclc,Ccar2,Trim14,Rbm3,Ppp1ca,Supt16,Hnrnpu,Serpinf2,Cnot10,Agt,Gsk3a,Rac1,Hmgb1,Lsm14a,Pus1,Uba3,Sumo1,Plscr1,Cbx1,Gck,Fus,Stat5b,Ruvbl2,Dmd,Commd1,Cdk6,Lamtor5,Ripk1,Sin3a,Hnrnpd,Ube2i,Ddx39b
GO:0000902	Cell morphogenesis	18	739	0.47	0.0061	Grcc10,Wdr1,Pafah1b1,Actn1,Alcam,Kif5b,Nckap1,Cyfip1,Flnb,Bsg,Rac1,Wasf2,Pxn,Actb,Cap1,Dmd,Pitpna,Pacsin2
GO:0002376	Immune system process	32	1842	0.32	0.0061	Wdr1,G3bp1,Tbk1,Pafah1b1,Actn1,Alcam,Eif2ak2,Kif5b,Otub1,C4bp,Nras,Fcgr1,Ctps,Anxa2,Azgp1,Trim14,Gpi1,Flnb,Atpif1,Rac1,Wasf2,Hmgb1,Lsm14a,Plscr1,Cd47,Stat5b,Arhgef7,Samd9l,Lgals3,Cdk6,Sin3a,H2-Q10
GO:0007265	Ras protein signal transduction	9	198	0.74	0.0062	Rab5c,Baiap2,Nckap1,Nras,Cyfip1,Tax1bp3,Arhgdia,Rac1,Wasf2
GO:0043067	Regulation of programmed cell death	28	1510	0.35	0.0063	Apoh,Ppp2ca,Hspa4,Eif2ak2,Anxa5,Bag1,Prkaa2,Alb,Triap1,Cfdp1,Dcps,Gclc,Ccar2,Ppp1ca,Apex1,Gpi1,Gnai2,Atpif1,Actn4,Agt,Gsk3a,Plscr1,Stat5b,Arhgef7,Lgals3,Lamtor5,Ripk1,Sin3a
GO:0051173	Positive regulation of nitrogen compound metabolic process	46	3119	0.25	0.0063	Paf1,Strn3,Hnf4a,Pfn1,Tbk1,Ppp2ca,Ddx5,Actn1,Eif2ak2,Huwe1,Fcgr1,Bag1,Prkaa2,Mapre3,Triap1,Hcfc1,Anxa2,Gclc,Ccar2,Rbm3,Supt16,Apex1,Hnrnpu,Serpinf2,Fbln1,Gnai2,Atpif1,Actn4,Agt,Gsk3a,Rac1,Hmgb1,Pxn,Pus1,Sumo1,Plscr1,Gck,Fus,Stat5b,Ruvbl2,Commd1,Ripk1,Sin3a,Hnrnpd,Ube2i,Ddx39b
GO:0001933	Negative regulation of protein phosphorylation	13	420	0.57	0.0068	Hnf4a,Ppp2ca,Hspa4,Pafah1b1,Ahsg,Ctdsp1,Dnajc10,Bag1,Fbln1,Agt,Actb,Dmd,Mvp
GO:0034330	Cell junction organization	14	481	0.55	0.0068	Wdr1,Hnf4a,Pfn1,Actn1,Baiap2,Fscn1,Cyfip1,Dsg2,Actn4,Rac1,Wasf2,Pxn,Actb,Arhgef7
GO:0045935	Positive regulation of nucleobase-containing compound metabolic process	32	1859	0.32	0.0068	Paf1,Strn3,Hnf4a,Pfn1,Tbk1,Ddx5,Actn1,Bag1,Prkaa2,Mapre3,Triap1,Hcfc1,Ccar2,Rbm3,Supt16,Apex1,Hnrnpu,Serpinf2,Actn4,Agt,Gsk3a,Hmgb1,Pus1,Plscr1,Gck,Fus,Stat5b,Ruvbl2,Ripk1,Sin3a,Hnrnpd,Ddx39b
GO:0048511	Rhythmic process	11	305	0.64	0.0068	Hnf4a,Ddx5,Huwe1,Prkaa2,Ccar2,Ppp1ca,Hnrnpu,Agt,Stat5b,Sin3a,Hnrnpd
GO:1903508	Positive regulation of nucleic acid-templated transcription	29	1602	0.34	0.0068	Paf1,Strn3,Hnf4a,Pfn1,Tbk1,Ddx5,Actn1,Bag1,Mapre3,Triap1,Hcfc1,Ccar2,Supt16,Apex1,Hnrnpu,Serpinf2,Actn4,Agt,Gsk3a,Hmgb1,Pus1,Plscr1,Fus,Stat5b,Ruvbl2,Ripk1,Sin3a,Hnrnpd,Ddx39b
GO:0030162	Regulation of proteolysis	18	753	0.46	0.0071	Ppp2ca,Serpind1,Ahsg,Triap1,Anxa2,Gclc,Ccar2,Serpinf2,Gpi1,Fbln1,Atpif1,Agt,Gsk3a,Sumo1,Ubxn1,Commd1,Psma3,Lamtor5
GO:0071417	Cellular response to organonitrogen compound	15	549	0.52	0.0071	Baiap2,Anxa5,Cyfip1,Gclc,Pklr,Apex1,Agt,Gsk3a,Pxn,Actb,Gck,Stat5b,Lamtor5,Sin3a,Hnrnpd
GO:1901699	Cellular response to nitrogen compound	16	615	0.5	0.0071	Baiap2,Anxa5,Cyfip1,Gclc,Pklr,Apex1,Gnai2,Agt,Gsk3a,Pxn,Actb,Gck,Stat5b,Lamtor5,Sin3a,Hnrnpd
GO:0051254	Positive regulation of rna metabolic process	30	1696	0.33	0.0072	Paf1,Strn3,Hnf4a,Pfn1,Tbk1,Ddx5,Actn1,Bag1,Mapre3,Triap1,Hcfc1,Ccar2,Rbm3,Supt16,Apex1,Hnrnpu,Serpinf2,Actn4,Agt,Gsk3a,Hmgb1,Pus1,Plscr1,Fus,Stat5b,Ruvbl2,Ripk1,Sin3a,Hnrnpd,Ddx39b
GO:0001932	Regulation of protein phosphorylation	27	1449	0.35	0.0074	Hnf4a,Ppp2ca,Hspa4,Pafah1b1,Ahsg,Eif2ak2,Ctdsp1,Dnajc10,Nras,Fcgr1,Bag1,Mapre3,Apoa1,Anxa2,Serpinf2,Fbln1,Gnai2,Agt,Gsk3a,Rac1,Hmgb1,Pxn,Actb,Ece1,Dmd,Mvp,Ripk1
GO:0009719	Response to endogenous stimulus	26	1370	0.36	0.0076	Cacybp,Hnf4a,Ddx5,Baiap2,Anxa5,Prkaa2,Cyfip1,Anxa2,Gclc,Pklr,Apex1,Hnrnpu,Gpi1,Dsg2,Agt,Bsg,Gsk3a,Hmgb1,Pxn,Actb,Gck,Stat5b,Oxct1,Lamtor5,Sin3a,Hnrnpd
GO:0031349	Positive regulation of defense response	10	258	0.67	0.0078	Tbk1,Snx4,Fcgr1,Hmgb1,Lsm14a,Plscr1,Cd47,Stat5b,Ripk1,Sin3a
GO:0032870	Cellular response to hormone stimulus	14	494	0.54	0.0082	Hnf4a,Ddx5,Anxa5,Prkaa2,Cyfip1,Gclc,Pklr,Apex1,Hnrnpu,Agt,Gsk3a,Pxn,Gck,Stat5b
GO:0090066	Regulation of anatomical structure size	15	559	0.51	0.0082	Wdr1,Pfn1,Pafah1b1,Baiap2,Nckap1,Cyfip1,Cotl1,Gclc,Serpinf2,Agt,Rac1,Wasf2,Ece1,Lamtor5,Sin3a
GO:0019219	Regulation of nucleobase-containing compound metabolic process	47	3265	0.24	0.0083	Paf1,Strn3,Hnf4a,Pfn1,Tbk1,Ppp2ca,Ddx5,Actn1,Eif2ak2,Otub1,Ctdsp1,Bag1,Prkaa2,Mapre3,Triap1,Hcfc1,Gclc,Ccar2,Trim14,Rbm3,Supt16,Apex1,Hnrnpu,Serpinf2,Actn4,Agt,Gsk3a,Hmgb1,Pxn,Pus1,Uba3,Sumo1,Plscr1,Cbx1,Gck,Fus,Stat5b,Ruvbl2,Dmd,Commd1,Cdk6,Lamtor5,Ripk1,Sin3a,Hnrnpd,Ube2i,Ddx39b
GO:0061621	Canonical glycolysis	3	8	1.66	0.0085	Pfkl,Gpi1,Pfkp
GO:0043086	Negative regulation of catalytic activity	18	776	0.45	0.0096	Serpind1,Ahsg,F13b,Triap1,Apoa1,Anxa2,Ccar2,Hnrnpu,Serpinf2,Gpi1,Gnai2,Atpif1,Agt,Gsk3a,Ubxn1,Actb,Mvp,Lamtor5
GO:0055086	Nucleobase-containing small molecule metabolic process	13	440	0.55	0.0096	Hnf4a,Pfkl,Acot9,Ctps,Pklr,Fuk,Gpi1,Pycrl,Ppcdc,Cant1,Gck,Uap1l1,Pfkp
GO:0042981	Regulation of apoptotic process	27	1486	0.34	0.0105	Apoh,Ppp2ca,Hspa4,Eif2ak2,Anxa5,Bag1,Prkaa2,Alb,Triap1,Cfdp1,Gclc,Ccar2,Ppp1ca,Apex1,Gpi1,Gnai2,Atpif1,Actn4,Agt,Gsk3a,Plscr1,Stat5b,Arhgef7,Lgals3,Lamtor5,Ripk1,Sin3a
GO:0060341	Regulation of cellular localization	22	1083	0.39	0.0105	Wdr1,Hnf4a,Ppp2ca,Snx4,Kif5b,Stom,Prkaa2,Cyfip1,Anxa2,Tax1bp3,Hnrnpu,Atpif1,Ywhae,Gsk3a,Rac1,Actb,Oxct1,Dmd,Lgals3,Commd1,Lamtor5,Sin3a
GO:0048585	Negative regulation of response to stimulus	28	1571	0.33	0.0106	Apoh,Strn3,Hnf4a,G3bp1,Pafah1b1,Ahsg,Otub1,Anxa5,Prkaa2,Triap1,Apoa1,Anxa2,Gclc,Ccar2,Tax1bp3,Fbln1,Gnai2,Agt,Gsk3a,Ubxn1,Cd47,Ruvbl2,Dmd,Lgals3,Commd1,Cdk6,Ripk1,Ddx39b
GO:0043434	Response to peptide hormone	12	385	0.58	0.0107	Cacybp,Anxa5,Cyfip1,Gclc,Pklr,Apex1,Agt,Bsg,Gsk3a,Pxn,Gck,Stat5b
GO:1900024	Regulation of substrate adhesion-dependent cell spreading	5	53	1.06	0.0107	Apoa1,S100a10,Fbln1,Actn4,Rac1
GO:0010592	Positive regulation of lamellipodium assembly	4	27	1.25	0.0109	Nckap1,Fscn1,Rac1,Wasf2
GO:0010941	Regulation of cell death	29	1661	0.33	0.0109	Apoh,Cacybp,Ppp2ca,Hspa4,Eif2ak2,Anxa5,Bag1,Prkaa2,Alb,Triap1,Cfdp1,Dcps,Gclc,Ccar2,Ppp1ca,Apex1,Gpi1,Gnai2,Atpif1,Actn4,Agt,Gsk3a,Plscr1,Stat5b,Arhgef7,Lgals3,Lamtor5,Ripk1,Sin3a
GO:0046835	Carbohydrate phosphorylation	4	27	1.25	0.0109	Pfkl,Fuk,Gck,Pfkp
GO:0030838	Positive regulation of actin filament polymerization	6	87	0.92	0.011	Pfn1,Baiap2,Nckap1,Cyfip1,Rac1,Wasf2
GO:0042752	Regulation of circadian rhythm	7	127	0.82	0.0111	Hnf4a,Prkaa2,Alb,Ccar2,Ppp1ca,Sin3a,Hnrnpd
GO:0051252	Regulation of rna metabolic process	44	3027	0.25	0.0111	Paf1,Strn3,Hnf4a,Pfn1,Tbk1,Ppp2ca,Ddx5,Actn1,Eif2ak2,Ctdsp1,Bag1,Mapre3,Triap1,Hcfc1,Gclc,Ccar2,Trim14,Rbm3,Supt16,Apex1,Hnrnpu,Serpinf2,Actn4,Agt,Gsk3a,Hmgb1,Pxn,Pus1,Uba3,Sumo1,Plscr1,Cbx1,Fus,Stat5b,Ruvbl2,Dmd,Commd1,Cdk6,Lamtor5,Ripk1,Sin3a,Hnrnpd,Ube2i,Ddx39b
GO:0031331	Positive regulation of cellular catabolic process	12	389	0.57	0.0112	Apoh,Tbk1,Huwe1,Prkaa2,Apoa1,Gclc,Atpif1,Gsk3a,Hmgb1,Sumo1,Gck,Hnrnpd
GO:0032784	Regulation of dna-templated transcription, elongation	5	54	1.05	0.0112	Paf1,Ccar2,Supt16,Hnrnpu,Ddx39b
GO:0051726	Regulation of cell cycle	21	1016	0.4	0.0112	Paf1,Chmp2b,Hnf4a,Ppp2ca,Pafah1b1,Ctdsp1,Nras,Mapre3,Ccar2,Apex1,Hnrnpu,Hmgb1,Uba3,Zfyve19,Actb,Stat5b,Dmd,Cdk6,Ripk1,Sin3a,Ddx39b
GO:0016071	mRNA metabolic process	14	516	0.52	0.0113	Paf1,Ddx5,Wdr33,Dhx15,Dcps,Ccar2,Lsm3,Hnrnpu,Lsm6,Cnot10,Pus1,Lgals3,Hnrnpd,Ddx39b
GO:0043269	Regulation of ion transport	17	722	0.46	0.0114	Wdr1,Ppp2ca,Snx4,Kif5b,Sept2,Stom,Triap1,Apoa1,Gnai2,Agt,Ywhae,Sumo1,Gck,Dmd,Lgals3,Commd1,Ripk1
GO:0051098	Regulation of binding	12	391	0.57	0.0114	Ppp2ca,Hspa4,Mapre3,Anxa2,S100a10,Sumo1,Plscr1,Actb,Ruvbl2,Arhgef7,Lamtor5,Sin3a
GO:0032271	Regulation of protein polymerization	9	223	0.69	0.0115	Prune,Pfn1,Baiap2,Nckap1,Mapre3,Cyfip1,Cotl1,Rac1,Wasf2
GO:0030865	Cortical cytoskeleton organization	5	55	1.04	0.0116	Wdr1,Pafah1b1,Actn1,Nckap1,Rac1
GO:0032101	Regulation of response to external stimulus	19	871	0.42	0.0117	Apoh,Tbk1,Snx4,Ahsg,Anxa5,Fcgr1,Mpp1,Apoa1,Anxa2,Serpinf2,Agt,Rac1,Hmgb1,Lsm14a,Plscr1,Cd47,Stat5b,Ripk1,Sin3a
GO:0043085	Positive regulation of catalytic activity	25	1341	0.35	0.0117	Apoh,Pfn1,Ppp2ca,Eif2ak2,Dnajc10,Fcgr1,Mapre3,Apoa1,S100a10,Tax1bp3,Hnrnpu,Fbln1,Gnai2,Arhgdia,Tbc1d22a,Agt,Gsk3a,Rac1,Hmgb1,Pxn,Plscr1,Arhgef7,Ripk1,Hnrnpd,Ube2i
GO:0009266	Response to temperature stimulus	8	175	0.74	0.0118	Hspa4,Gclc,Pklr,Rbm3,Myof,Agt,Ywhae,Sumo1
GO:0007264	Small gtpase mediated signal transduction	10	279	0.64	0.0122	Rab5c,Baiap2,Nckap1,Nras,Cyfip1,Tax1bp3,Arhgdia,Rac1,Wasf2,Arhgef7
GO:2000601	Positive regulation of arp2/3 complex-mediated actin nucleation	3	10	1.56	0.0124	Nckap1,Cyfip1,Wasf2
GO:0050792	Regulation of viral process	8	177	0.74	0.0125	Chmp2b,Pfn1,Ddx5,Eif2ak2,Stom,Trim14,Fbln1,Plscr1
GO:0005975	Carbohydrate metabolic process	12	398	0.56	0.0127	Pfkl,Gclc,Pklr,Pygb,Ppp1ca,Fuk,Myof,Gpi1,Gsk3a,Pgd,Gck,Pfkp
GO:0031334	Positive regulation of protein-containing complex assembly	9	230	0.68	0.0136	Pfn1,Baiap2,Nckap1,Fscn1,Cyfip1,Rac1,Wasf2,Sumo1,Lgals3
GO:0044260	Cellular macromolecule metabolic process	55	4161	0.2	0.0137	Paf1,Psmb1,Tbk1,Ppp2ca,Ddx5,Eif2ak2,Otub1,Huwe1,Ctdsp1,Dnajc10,Tars2,Prkaa2,Nasp,Bgn,Hcfc1,Dcps,Apoa1,Uba5,Pygb,Bmp2k,Trim14,Rbm3,Ppp1ca,Supt16,Apex1,Lsm3,Nceh1,Asb13,Eepd1,Lsm6,Mcmbp,Cnot10,Agt,Ywhae,Gsk3a,Hmgb1,Pxn,Uba3,Sumo1,Cant1,Gck,Ube2h,Stat5b,Ruvbl2,Mrpl55,Dmd,Trp53rk,Slc35d1,Commd1,Psma3,Cdk6,Ripk1,Sin3a,Hnrnpd,Ube2i
GO:0032376	Positive regulation of cholesterol transport	4	30	1.21	0.0138	Apoa1,Anxa2,Eepd1,Commd1
GO:0008064	Regulation of actin polymerization or depolymerization	8	181	0.73	0.014	Wdr1,Pfn1,Baiap2,Nckap1,Cyfip1,Cotl1,Rac1,Wasf2
GO:0060627	Regulation of vesicle-mediated transport	15	600	0.48	0.014	Rab5c,Snx4,Ahsg,Kif5b,Fcgr1,Cyfip1,Apoa1,Anxa2,Bmp2k,Gnai2,Actn4,Cd47,Lgals3,Commd1,Pacsin2
GO:0019693	Ribose phosphate metabolic process	10	287	0.63	0.0143	Hnf4a,Pfkl,Tkt,Acot9,Ctps,Pklr,Gpi1,Ppcdc,Gck,Pfkp
GO:0001765	Membrane raft assembly	3	11	1.52	0.0148	Anxa2,S100a10,Pacsin2
GO:0009628	Response to abiotic stimulus	22	1126	0.37	0.0148	Hspa4,Triap1,Cyfip1,Gclc,Pklr,Ccar2,Rbm3,Ppp1ca,Rcsd1,Myof,Gpi1,Arhgdia,Actn4,Agt,Ywhae,Rac1,Sumo1,Actb,Ece1,Ruvbl2,Dmd,Hnrnpd
GO:0072376	Protein activation cascade	3	11	1.52	0.0148	Apoh,Fbln1,Mvp
GO:0090087	Regulation of peptide transport	16	674	0.46	0.0148	Hnf4a,Pfkl,Ppp2ca,Kif5b,Stom,Anxa5,Gpi1,Atpif1,Agt,Ywhae,Gsk3a,Rac1,Gck,Oxct1,Arhgef7,Commd1
GO:0006082	Organic acid metabolic process	18	821	0.42	0.0151	Prune,Hnf4a,Pfkl,Fabp2,Tars2,Prkaa2,Ctps,Bgn,Gclc,Pklr,Gpi1,Pycrl,Pgd,Gsta1,Gck,Stat5b,Pfkp,Slc35d1
GO:0010629	Negative regulation of gene expression	30	1811	0.3	0.0169	Paf1,Strn3,Hnf4a,Tbk1,Ppp2ca,Hspa4,Ddx5,Eif2ak2,Prkaa2,Hcfc1,Dcps,Apoa1,Gclc,Ccar2,Rbm3,Lsm3,Hnrnpu,Serpinf2,Lsm6,Fbln1,Cnot10,Agt,Rac1,Uba3,Sumo1,Cbx1,Cdk6,Sin3a,Hnrnpd,Ube2i
GO:0051240	Positive regulation of multicellular organismal process	31	1902	0.3	0.0173	Apoh,Pfn1,Tbk1,Pafah1b1,Snx4,Ahsg,Eif2ak2,Baiap2,Nras,Bag1,Alb,Cyfip1,Anxa2,Serpinf2,Gpi1,Gnai2,Agt,Bsg,Gsk3a,Rac1,Hmgb1,Lsm14a,Pxn,Ece1,Stat5b,Dmd,Lgals3,Lamtor5,Ripk1,Sin3a,Ddx39b
GO:0034613	Cellular protein localization	25	1392	0.34	0.0183	Paf1,Pfn1,Rab5c,Hspa4,Ddx5,Kif5b,Tm9sf2,Sept2,Bag1,Mapre3,Anxa2,S100a10,Hnrnpu,Tbc1d22a,Agt,Bsg,Ywhae,Rac1,Sumo1,Ruvbl2,Dmd,Lamtor5,Pacsin2,Sin3a,Ddx39b
GO:0010467	Gene expression	29	1743	0.3	0.0197	Apoh,Paf1,G3bp1,Ddx5,Eif2ak2,Wdr33,Tars2,Ebna1bp2,Dhx15,Dcps,Ccar2,Hnrnpul1,Rbm3,Supt16,Lsm3,Hnrnpu,Lsm6,Agt,Pus1,Ece1,Fus,Stat5b,Mrpl55,Tsr2,Lgals3,Trp53rk,Osgep,Hnrnpd,Ddx39b
GO:0048858	Cell projection morphogenesis	13	490	0.51	0.0203	Grcc10,Pafah1b1,Alcam,Kif5b,Nckap1,Cyfip1,Bsg,Rac1,Wasf2,Actb,Dmd,Pitpna,Pacsin2
GO:0033554	Cellular response to stress	26	1493	0.32	0.0209	Eif2ak2,Otub1,Huwe1,Dnajc10,Prkaa2,Alb,Triap1,Uba5,Ccar2,Supt16,Apex1,Rcsd1,Myof,Eepd1,Atpif1,Agt,Ywhae,Hmgb1,Sumo1,Cbx1,Gck,Ruvbl2,Commd1,Ripk1,Sin3a,Hnrnpd
GO:0048731	System development	56	4350	0.19	0.0209	Apoh,Grcc10,Wdr1,Cacybp,Prune,Hnf4a,Pfn1,Ddx5,Pafah1b1,Actn1,Alcam,Ahsg,Kif5b,Slc23a1,Baiap2,Ctdsp1,Sept2,Nckap1,Bag1,Cyfip1,Dctn5,Bgn,Apoa1,Anxa2,Pklr,Ppp1ca,Hnrnpu,Serpinf2,Flnb,Unc119b,Dsg2,Atpif1,Agt,Bsg,Ywhae,Gsk3a,Rac1,Wasf2,Hmgb1,Plscr1,Actb,Ece1,Gck,Stat5b,Oxct1,Arhgef7,Dmd,Samd9l,Lgals3,Pitpna,Slc35d1,Cdk6,Myl6,Sin3a,Hnrnpd,Ddx39b
GO:0099159	Regulation of modification of postsynaptic structure	3	13	1.45	0.0209	Chmp2b,Baiap2,Cyfip1
GO:0009749	Response to glucose	7	147	0.76	0.021	Hnf4a,Pfkl,Ppp2ca,Prkaa2,Gclc,Gck,Sin3a
GO:0023057	Negative regulation of signaling	24	1326	0.34	0.021	Strn3,Hnf4a,G3bp1,Pfkl,Pafah1b1,Ahsg,Anxa5,Prkaa2,Triap1,Apoa1,Gclc,Ccar2,Tax1bp3,Fbln1,Gnai2,Agt,Gsk3a,Cd47,Ruvbl2,Dmd,Lgals3,Commd1,Mvp,Ripk1
GO:0051223	Regulation of protein transport	15	630	0.46	0.021	Hnf4a,Pfkl,Ppp2ca,Kif5b,Stom,Anxa5,Gpi1,Atpif1,Agt,Ywhae,Gsk3a,Rac1,Gck,Oxct1,Commd1
GO:0046883	Regulation of hormone secretion	10	306	0.6	0.0211	Hnf4a,Pfkl,Snx4,Kif5b,Anxa5,Agt,Rac1,Gck,Oxct1,Arhgef7
GO:0050793	Regulation of developmental process	39	2669	0.25	0.0211	Apoh,Paf1,Wdr1,Prune,Hnf4a,Ppp2ca,Ddx5,Pafah1b1,Ahsg,Eif2ak2,Baiap2,Ctdsp1,Nras,Bag1,Cyfip1,Cfdp1,Apoa1,Anxa2,S100a10,Bmp2k,Azgp1,Hnrnpu,Vat1,Serpinf2,Fbln1,Arhgdia,Actn4,Agt,Gsk3a,Rac1,Hmgb1,Pxn,Stat5b,Dmd,Lgals3,Cdk6,Ripk1,Sin3a,Ddx39b
GO:0045089	Positive regulation of innate immune response	6	105	0.84	0.0223	Tbk1,Hmgb1,Lsm14a,Plscr1,Stat5b,Sin3a
GO:0006753	Nucleoside phosphate metabolic process	11	369	0.56	0.0224	Hnf4a,Pfkl,Acot9,Ctps,Pklr,Fuk,Gpi1,Ppcdc,Cant1,Gck,Pfkp
GO:0048146	Positive regulation of fibroblast proliferation	5	67	0.96	0.0224	Nras,Anxa2,Fbln1,Agt,Cdk6
GO:0043069	Negative regulation of programmed cell death	19	933	0.39	0.0225	Apoh,Hspa4,Eif2ak2,Bag1,Prkaa2,Alb,Triap1,Cfdp1,Dcps,Gclc,Ccar2,Gpi1,Gnai2,Agt,Stat5b,Lgals3,Lamtor5,Ripk1,Sin3a
GO:0009408	Response to heat	6	106	0.84	0.023	Hspa4,Gclc,Pklr,Myof,Ywhae,Sumo1
GO:0008360	Regulation of cell shape	7	151	0.75	0.0235	Wdr1,Baiap2,Cyfip1,Cfdp1,Arhgdia,Rac1,Pxn
GO:0006002	Fructose 6-phosphate metabolic process	3	14	1.41	0.0238	Pfkl,Gck,Pfkp
GO:0008380	RNA splicing	10	312	0.59	0.0238	Ddx5,Dhx15,Dcps,Ccar2,Lsm3,Hnrnpu,Lsm6,Fus,Lgals3,Ddx39b
GO:0051346	Negative regulation of hydrolase activity	12	437	0.52	0.024	Serpind1,Ahsg,Triap1,Apoa1,Anxa2,Serpinf2,Gpi1,Gnai2,Atpif1,Agt,Ubxn1,Lamtor5
GO:0010466	Negative regulation of peptidase activity	9	256	0.63	0.0241	Serpind1,Ahsg,Triap1,Anxa2,Serpinf2,Gpi1,Agt,Ubxn1,Lamtor5
GO:1903827	Regulation of cellular protein localization	14	576	0.47	0.0257	Hnf4a,Ppp2ca,Kif5b,Stom,Prkaa2,Tax1bp3,Atpif1,Ywhae,Gsk3a,Actb,Lgals3,Commd1,Lamtor5,Sin3a
GO:0052547	Regulation of peptidase activity	12	443	0.52	0.0265	Ppp2ca,Serpind1,Ahsg,Triap1,Anxa2,Serpinf2,Gpi1,Fbln1,Agt,Ubxn1,Psma3,Lamtor5
GO:0071407	Cellular response to organic cyclic compound	13	511	0.49	0.0272	Gstm3,Hnf4a,Ddx5,Hcfc1,Gclc,Apex1,Hnrnpu,Arhgdia,Gsk3a,Actb,Ruvbl2,Sin3a,Hnrnpd
GO:0043436	Oxoacid metabolic process	17	800	0.41	0.0278	Prune,Hnf4a,Pfkl,Fabp2,Tars2,Prkaa2,Ctps,Bgn,Gclc,Pklr,Gpi1,Pycrl,Pgd,Gsta1,Gck,Pfkp,Slc35d1
GO:0120034	Positive regulation of plasma membrane bounded cell projection assembly	6	111	0.82	0.0278	Pfn1,Nckap1,Fscn1,Cyfip1,Rac1,Wasf2
GO:0045216	Cell-cell junction organization	7	157	0.73	0.028	Wdr1,Hnf4a,Fscn1,Dsg2,Actn4,Rac1,Actb
GO:0006355	Regulation of transcription, dna-templated	39	2720	0.24	0.0282	Paf1,Strn3,Hnf4a,Pfn1,Tbk1,Ppp2ca,Ddx5,Eif2ak2,Ctdsp1,Bag1,Mapre3,Triap1,Hcfc1,Gclc,Ccar2,Trim14,Supt16,Hnrnpu,Serpinf2,Agt,Gsk3a,Hmgb1,Pus1,Uba3,Sumo1,Plscr1,Cbx1,Fus,Stat5b,Ruvbl2,Dmd,Commd1,Cdk6,Lamtor5,Ripk1,Sin3a,Hnrnpd,Ube2i,Ddx39b
GO:0006953	Acute-phase response	4	40	1.08	0.0303	Ahsg,Serpinf2,Plscr1,Stat5b
GO:0060548	Negative regulation of cell death	20	1046	0.36	0.0319	Apoh,Cacybp,Hspa4,Eif2ak2,Bag1,Prkaa2,Alb,Triap1,Cfdp1,Dcps,Gclc,Ccar2,Gpi1,Gnai2,Agt,Stat5b,Lgals3,Lamtor5,Ripk1,Sin3a
GO:0007596	Blood coagulation	6	115	0.8	0.0321	Apoh,Hnf4a,Serpind1,F13b,Anxa5,Fbln1
GO:0010628	Positive regulation of gene expression	34	2269	0.26	0.0321	Paf1,Strn3,Hnf4a,Pfn1,Tbk1,Hspa4,Ddx5,Eif2ak2,Nras,Bag1,Mapre3,Triap1,Hcfc1,Rbm3,Supt16,Hnrnpu,Serpinf2,Fbln1,Agt,Bsg,Gsk3a,Hmgb1,Lsm14a,Pus1,Plscr1,Fus,Stat5b,Ruvbl2,Cdk6,Lamtor5,Ripk1,Sin3a,Hnrnpd,Ddx39b
GO:1901135	Carbohydrate derivative metabolic process	17	814	0.4	0.0323	Hnf4a,Pfkl,Tkt,Acot9,Ctps,Bgn,Pklr,Fuk,Gpi1,Pycrl,Pgd,Ppcdc,Cant1,Gck,Uap1l1,Pfkp,Slc35d1
GO:0006928	Movement of cell or subcellular component	24	1382	0.32	0.0328	Wdr1,Pafah1b1,Alcam,Kif5b,Nckap1,Fscn1,Cyfip1,Apoa1,Hnrnpu,Actn4,Bsg,Ywhae,Gsk3a,Rac1,Wasf2,Hmgb1,Pxn,Actb,Cd47,Cap1,Stat5b,Arhgef7,Lgals3,Myl6
GO:1903362	Regulation of cellular protein catabolic process	9	270	0.61	0.0328	F13b,Anxa2,Gclc,Ccar2,Atpif1,Gsk3a,Sumo1,Ubxn1,Commd1
GO:0002526	Acute inflammatory response	5	76	0.9	0.0343	Ahsg,Fcgr1,Serpinf2,Plscr1,Stat5b
GO:0022604	Regulation of cell morphogenesis	13	528	0.47	0.0343	Wdr1,Pafah1b1,Baiap2,Cyfip1,Cfdp1,Apoa1,S100a10,Fbln1,Arhgdia,Actn4,Rac1,Pxn,Sin3a
GO:0030833	Regulation of actin filament polymerization	7	165	0.71	0.0348	Pfn1,Baiap2,Nckap1,Cyfip1,Cotl1,Rac1,Wasf2
GO:2001020	Regulation of response to dna damage stimulus	8	217	0.65	0.0348	Ddx5,Otub1,Triap1,Ccar2,Hmgb1,Plscr1,Fus,Ddx39b
GO:0032370	Positive regulation of lipid transport	5	77	0.9	0.0357	Triap1,Apoa1,Anxa2,Eepd1,Commd1
GO:0006397	mRNA processing	11	399	0.52	0.0367	Paf1,Ddx5,Wdr33,Dhx15,Dcps,Ccar2,Lsm3,Hnrnpu,Lsm6,Lgals3,Ddx39b
GO:0032535	Regulation of cellular component size	11	402	0.52	0.0388	Wdr1,Pfn1,Pafah1b1,Baiap2,Nckap1,Cyfip1,Cotl1,Rac1,Wasf2,Lamtor5,Sin3a
GO:0051641	Cellular localization	32	2115	0.26	0.0388	Paf1,Chmp2b,Pfn1,Rab5c,Hspa4,Ddx5,Pafah1b1,Snx4,Kif5b,Tm9sf2,Sept2,Bag1,Mapre3,Alb,Anxa2,S100a10,Trappc11,Hnrnpu,Tbc1d22a,Actn4,Agt,Bsg,Ywhae,Rac1,Sumo1,Actb,Ruvbl2,Dmd,Lamtor5,Pacsin2,Sin3a,Ddx39b
GO:0001961	Positive regulation of cytokine-mediated signaling pathway	4	44	1.04	0.0393	Tbk1,Pafah1b1,Lsm14a,Ripk1
GO:0009259	Ribonucleotide metabolic process	9	279	0.59	0.0393	Hnf4a,Pfkl,Acot9,Ctps,Pklr,Gpi1,Ppcdc,Gck,Pfkp
GO:0043462	Regulation of atpase activity	5	79	0.88	0.0393	Pfn1,Dnajc10,Hnrnpu,Atpif1,Plscr1
GO:0010648	Negative regulation of cell communication	23	1322	0.32	0.0398	Strn3,Hnf4a,G3bp1,Pfkl,Pafah1b1,Ahsg,Anxa5,Prkaa2,Triap1,Apoa1,Gclc,Ccar2,Tax1bp3,Fbln1,Gnai2,Agt,Gsk3a,Cd47,Ruvbl2,Dmd,Lgals3,Commd1,Ripk1
GO:0032989	Cellular component morphogenesis	14	611	0.44	0.0398	Grcc10,Wdr1,Pafah1b1,Alcam,Kif5b,Nckap1,Cyfip1,Bsg,Rac1,Wasf2,Actb,Dmd,Pitpna,Pacsin2
GO:0043066	Negative regulation of apoptotic process	18	913	0.38	0.0398	Apoh,Hspa4,Eif2ak2,Bag1,Prkaa2,Alb,Triap1,Cfdp1,Gclc,Ccar2,Gpi1,Gnai2,Agt,Stat5b,Lgals3,Lamtor5,Ripk1,Sin3a
GO:0010817	Regulation of hormone levels	13	542	0.46	0.0408	Hnf4a,Pfkl,Snx4,Kif5b,Anxa5,Agt,Rac1,Ece1,Gck,Stat5b,Oxct1,Arhgef7,Sin3a
GO:0055114	Oxidation-reduction process	18	917	0.38	0.0413	Pfkl,Tkt,Dnajc10,Apoa1,Pygb,Ppp1ca,Apex1,Cbr3,Vat1,Gpi1,Cbr1,Pycrl,Gsk3a,Pgd,Gsta1,Cox7a1,Gck,Pfkp
GO:0006810	Transport	45	3382	0.21	0.0414	Apoh,Chmp2b,Rab5c,Hspa4,Ddx5,Pafah1b1,Snx4,Fabp2,Kif5b,Slc23a1,Anxa5,Fcgr1,Nasp,Triap1,Apoa1,Anxa2,Gclc,S100a10,Trappc11,Hnrnpu,Unc119b,Atpif1,Tbc1d22a,Actn4,Agt,Ywhae,Gsk3a,Rac1,Wasf2,Hmgb1,Plscr1,Cog8,Cox7a1,Actb,Cd47,Gck,Cap1,Stat5b,Afm,Samd9l,Pitpna,Slc35d1,Commd1,Pacsin2,Ddx39b
GO:0032368	Regulation of lipid transport	6	124	0.77	0.0423	Triap1,Apoa1,Anxa2,Eepd1,Agt,Commd1
GO:0042176	Regulation of protein catabolic process	11	409	0.51	0.0423	Ppp2ca,F13b,Anxa2,Gclc,Ccar2,Atpif1,Gsk3a,Sumo1,Ubxn1,Samd9l,Commd1
GO:0080135	Regulation of cellular response to stress	15	690	0.42	0.0423	Ddx5,Pafah1b1,Eif2ak2,Otub1,Triap1,Ccar2,Serpinf2,Hmgb1,Plscr1,Ubxn1,Fus,Commd1,Cdk6,Ripk1,Ddx39b
GO:2001233	Regulation of apoptotic signaling pathway	11	412	0.51	0.0444	Triap1,Gclc,Ccar2,Ppp1ca,Gnai2,Atpif1,Agt,Gsk3a,Plscr1,Lgals3,Ripk1
GO:0032270	Positive regulation of cellular protein metabolic process	26	1600	0.29	0.0455	Paf1,Ppp2ca,Eif2ak2,Huwe1,Fcgr1,Prkaa2,Mapre3,Anxa2,Gclc,Rbm3,Serpinf2,Fbln1,Gnai2,Atpif1,Agt,Gsk3a,Rac1,Hmgb1,Pxn,Sumo1,Ruvbl2,Commd1,Ripk1,Hnrnpd,Ube2i,Ddx39b
GO:0050878	Regulation of body fluid levels	10	349	0.54	0.0455	Apoh,Hnf4a,Serpind1,F13b,Anxa5,Anxa2,Serpinf2,Fbln1,Gnai2,Stat5b
GO:0010959	Regulation of metal ion transport	11	414	0.51	0.0456	Ppp2ca,Kif5b,Stom,Gnai2,Agt,Ywhae,Sumo1,Gck,Dmd,Lgals3,Commd1
GO:0022603	Regulation of anatomical structure morphogenesis	20	1090	0.35	0.0458	Apoh,Wdr1,Hnf4a,Pafah1b1,Baiap2,Nras,Cyfip1,Cfdp1,Apoa1,S100a10,Vat1,Fbln1,Arhgdia,Actn4,Agt,Rac1,Hmgb1,Pxn,Lgals3,Sin3a
GO:0043393	Regulation of protein binding	8	230	0.62	0.0458	Ppp2ca,Hspa4,Mapre3,Anxa2,Plscr1,Actb,Ruvbl2,Arhgef7
GO:0001817	Regulation of cytokine production	15	698	0.42	0.046	Tbk1,Eif2ak2,Nras,Apoa1,Serpinf2,Fbln1,Agt,Bsg,Rac1,Hmgb1,Lsm14a,Cd47,Stat5b,Lamtor5,Ripk1
GO:0010508	Positive regulation of autophagy	6	127	0.76	0.046	Tbk1,Huwe1,Prkaa2,Atpif1,Gsk3a,Hmgb1
GO:0031347	Regulation of defense response	13	554	0.45	0.047	Tbk1,Snx4,Ahsg,Fcgr1,Apoa1,Agt,Hmgb1,Lsm14a,Plscr1,Cd47,Stat5b,Ripk1,Sin3a
GO:0051222	Positive regulation of protein transport	10	352	0.54	0.047	Kif5b,Stom,Gpi1,Agt,Ywhae,Gsk3a,Rac1,Gck,Oxct1,Commd1
GO:0051301	Cell division	12	484	0.48	0.047	Chmp2b,Pafah1b1,Sept2,Mapre3,Ppp1ca,Hnrnpu,Gnai2,Mcmbp,Zfyve19,Samd9l,Cdk6,Ube2i
GO:0120039	Plasma membrane bounded cell projection morphogenesis	12	484	0.48	0.047	Grcc10,Pafah1b1,Alcam,Kif5b,Nckap1,Cyfip1,Bsg,Rac1,Wasf2,Actb,Dmd,Pitpna
GO:1901028	Regulation of mitochondrial outer membrane permeabilization involved in apoptotic signaling pathway	3	20	1.26	0.0474	Gclc,Atpif1,Gsk3a
GO:0005977	Glycogen metabolic process	4	48	1	0.0481	Pygb,Ppp1ca,Gsk3a,Gck
GO:0009968	Negative regulation of signal transduction	21	1181	0.33	0.0481	Strn3,Hnf4a,G3bp1,Pafah1b1,Ahsg,Prkaa2,Triap1,Apoa1,Gclc,Ccar2,Tax1bp3,Fbln1,Gnai2,Agt,Gsk3a,Cd47,Ruvbl2,Dmd,Lgals3,Commd1,Ripk1
GO:0040011	Locomotion	21	1183	0.33	0.0488	Wdr1,Pafah1b1,Alcam,Kif5b,Nckap1,Fscn1,Cyfip1,Apoa1,Bsg,Ywhae,Gsk3a,Rac1,Wasf2,Hmgb1,Pxn,Actb,Cd47,Cap1,Stat5b,Arhgef7,Lgals3
GO:0051234	Establishment of localization	46	3522	0.2	0.0488	Apoh,Chmp2b,Rab5c,Hspa4,Ddx5,Pafah1b1,Snx4,Fabp2,Kif5b,Slc23a1,Anxa5,Fcgr1,Nasp,Triap1,Apoa1,Anxa2,Gclc,S100a10,Trappc11,Hnrnpu,Unc119b,Atpif1,Tbc1d22a,Actn4,Agt,Ywhae,Gsk3a,Rac1,Wasf2,Hmgb1,Plscr1,Cog8,Cox7a1,Actb,Cd47,Gck,Cap1,Stat5b,Ruvbl2,Afm,Samd9l,Pitpna,Slc35d1,Commd1,Pacsin2,Ddx39b
GO:0001667	Ameboidal-type cell migration	7	180	0.67	0.0493	Pafah1b1,Nckap1,Apoa1,Wasf2,Hmgb1,Pxn,Cap1

## Sheet: Molecular Function (GO)-UP
Supplement Table 8. Molecular Function - GO (involving proteins significantly upregulated with Aquamin® - presented in Figure 4 and Supplement Table 4)
#term ID	term description	observed gene count	background gene count	strength	false discovery rate	matching proteins in your network (IDs)	matching proteins in your network (labels)
GO:0005488	Binding	152	11199	0.22	1.9e-16	10090.ENSMUSP00000000049,10090.ENSMUSP00000001046,10090.ENSMUSP00000003529,10090.ENSMUSP00000004136,10090.ENSMUSP00000004965,10090.ENSMUSP00000005234,10090.ENSMUSP00000013130,10090.ENSMUSP00000014370,10090.ENSMUSP00000015855,10090.ENSMUSP00000018094,10090.ENSMUSP00000018437,10090.ENSMUSP00000018727,10090.ENSMUSP00000019317,10090.ENSMUSP00000020316,10090.ENSMUSP00000020522,10090.ENSMUSP00000020608…	Apoh,S100a4,Paf1,Gstm3,Chmp2b,Wdr1,Strn3,Cacybp,Prune,Hnf4a,Pfn1,G3bp1,Rab5c,Tbk1,Pfkl,Ppp2ca,Hspa4,Ddx5,Pafah1b1,Actn1,Pitrm1,Tkt,Alcam,Serpind1,Snx4,Fabp2,Eif2ak2,Kif5b,Ostf1,Otub1,Huwe1,Baiap2,Ctdsp1,Sept2,Stom,Dnajc10,Anxa5,Nras,Fcgr1,Tars2,Bag1,Nudt2,Prkaa2,Ctps,Nasp,Mapre3,Dhx15,Alb,Triap1,Fscn1,Cyfip1,Bgn,Hcfc1,Cotl1,Dcps,Apoa1,Anxa2,Gclc,Uba5,Pklr,Pygb,Ccar2,S100a10,Hnrnpul1,Bmp2k,Trim14,…
GO:0005515	Protein binding	112	6764	0.3	3.43e-14	10090.ENSMUSP00000000049,10090.ENSMUSP00000001046,10090.ENSMUSP00000003529,10090.ENSMUSP00000004136,10090.ENSMUSP00000004965,10090.ENSMUSP00000005234,10090.ENSMUSP00000013130,10090.ENSMUSP00000014370,10090.ENSMUSP00000015855,10090.ENSMUSP00000018094,10090.ENSMUSP00000018437,10090.ENSMUSP00000020316,10090.ENSMUSP00000020522,10090.ENSMUSP00000020608,10090.ENSMUSP00000020630,10090.ENSMUSP00000021062…	Apoh,S100a4,Paf1,Gstm3,Chmp2b,Wdr1,Strn3,Cacybp,Prune,Hnf4a,Pfn1,Tbk1,Pfkl,Ppp2ca,Hspa4,Ddx5,Pafah1b1,Actn1,Tkt,Alcam,Snx4,Eif2ak2,Kif5b,Ostf1,Otub1,Baiap2,Sept2,Stom,Dnajc10,Anxa5,Fcgr1,Tars2,Bag1,Ctps,Nasp,Mapre3,Alb,Triap1,Fscn1,Cyfip1,Hcfc1,Cotl1,Apoa1,Anxa2,Pygb,Ccar2,S100a10,Hnrnpul1,Ppp1ca,Supt16,Apex1,Rcsd1,Tax1bp3,Hnrnpu,Serpinf2,Gpi1,Pycrl,Lsm6,Flnb,Fbln1,Dsg2,Gnai2,Arhgdia,Atpif1,Tbc1d…
GO:0042802	Identical protein binding	56	1962	0.54	1.58e-13	10090.ENSMUSP00000000049,10090.ENSMUSP00000001046,10090.ENSMUSP00000004136,10090.ENSMUSP00000014370,10090.ENSMUSP00000018094,10090.ENSMUSP00000020316,10090.ENSMUSP00000020522,10090.ENSMUSP00000020608,10090.ENSMUSP00000021091,10090.ENSMUSP00000021554,10090.ENSMUSP00000022529,10090.ENSMUSP00000023312,10090.ENSMUSP00000024884,10090.ENSMUSP00000025083,10090.ENSMUSP00000026436,10090.ENSMUSP00000027495…	Apoh,S100a4,Gstm3,Cacybp,Hnf4a,Tbk1,Pfkl,Ppp2ca,Pafah1b1,Actn1,Tkt,Alcam,Eif2ak2,Kif5b,Baiap2,Sept2,Stom,Anxa5,Tars2,Ctps,Mapre3,Alb,Hcfc1,Apoa1,Anxa2,Pygb,S100a10,Hnrnpu,Serpinf2,Pycrl,Flnb,Fbln1,Atpif1,Tbc1d22a,Actn4,Ywhae,Apeh,Ppcdc,Uba3,Cant1,Cbx1,Actb,Ece1,Fus,Ruvbl2,Ralyl,Oxct1,Pfkp,Tpd52l2,Ggct,Commd1,Mvp,Ripk1,Pacsin2,St13,Ddx39b
GO:0043168	Anion binding	61	2678	0.44	8.84e-11	10090.ENSMUSP00000000049,10090.ENSMUSP00000018094,10090.ENSMUSP00000018437,10090.ENSMUSP00000018727,10090.ENSMUSP00000019317,10090.ENSMUSP00000020316,10090.ENSMUSP00000020522,10090.ENSMUSP00000020630,10090.ENSMUSP00000021062,10090.ENSMUSP00000022529,10090.ENSMUSP00000023450,10090.ENSMUSP00000023502,10090.ENSMUSP00000023820,10090.ENSMUSP00000024884,10090.ENSMUSP00000025083,10090.ENSMUSP00000027495…	Apoh,Hnf4a,Pfn1,G3bp1,Rab5c,Tbk1,Pfkl,Hspa4,Ddx5,Tkt,Serpind1,Snx4,Fabp2,Eif2ak2,Kif5b,Sept2,Anxa5,Nras,Tars2,Nudt2,Prkaa2,Ctps,Dhx15,Alb,Apoa1,Anxa2,Gclc,Uba5,Pklr,Pygb,Bmp2k,Fuk,Myof,Nceh1,Hnrnpu,Cbr3,Tuba1c,Gnai2,Arhgdia,Gsk3a,Rac1,Pgd,Hmgb1,Uba3,Zfyve19,Gsta1,Actb,Gck,Ube2h,Ruvbl2,Afm,Trp53rk,Pitpna,Pfkp,Commd1,Cdk6,Ripk1,Pacsin2,St13,Ube2i,Ddx39b
GO:0044877	Protein-containing complex binding	43	1411	0.57	1.04e-10	10090.ENSMUSP00000005234,10090.ENSMUSP00000013130,10090.ENSMUSP00000018094,10090.ENSMUSP00000020608,10090.ENSMUSP00000020630,10090.ENSMUSP00000021062,10090.ENSMUSP00000021091,10090.ENSMUSP00000021554,10090.ENSMUSP00000023502,10090.ENSMUSP00000029445,10090.ENSMUSP00000029748,10090.ENSMUSP00000030243,10090.ENSMUSP00000030456,10090.ENSMUSP00000031565,10090.ENSMUSP00000032629,10090.ENSMUSP00000034285…	Wdr1,Strn3,Hnf4a,Ppp2ca,Hspa4,Ddx5,Pafah1b1,Actn1,Snx4,Nras,Fcgr1,Prkaa2,Nasp,Fscn1,Cyfip1,Cotl1,Apoa1,Gclc,Bmp2k,Rbm3,Ppp1ca,Supt16,Apex1,Rcsd1,Hnrnpu,Fbln1,Gnai2,Actn4,Ywhae,Rac1,Wasf2,Pxn,Uba3,Ubxn1,Ruvbl2,Dmd,Lgals3,Pfkp,Ripk1,St13,Sin3a,H2-Q10,Ddx39b
GO:0036094	Small molecule binding	54	2406	0.43	5.02e-09	10090.ENSMUSP00000018094,10090.ENSMUSP00000018437,10090.ENSMUSP00000018727,10090.ENSMUSP00000019317,10090.ENSMUSP00000020316,10090.ENSMUSP00000020522,10090.ENSMUSP00000020630,10090.ENSMUSP00000021062,10090.ENSMUSP00000022529,10090.ENSMUSP00000023820,10090.ENSMUSP00000024884,10090.ENSMUSP00000025083,10090.ENSMUSP00000027495,10090.ENSMUSP00000029445,10090.ENSMUSP00000029752,10090.ENSMUSP00000030125…	Hnf4a,Pfn1,G3bp1,Rab5c,Tbk1,Pfkl,Hspa4,Ddx5,Tkt,Fabp2,Eif2ak2,Kif5b,Sept2,Nras,Tars2,Bag1,Nudt2,Prkaa2,Ctps,Dhx15,Alb,Apoa1,Gclc,Uba5,Pklr,Pygb,Bmp2k,Fuk,Hnrnpu,Cbr3,Gpi1,Tuba1c,Gnai2,Arhgdia,Actn4,Bsg,Gsk3a,Rac1,Pgd,Uba3,Actb,Gck,Ube2h,Ruvbl2,Afm,Lgals3,Trp53rk,Pitpna,Pfkp,Cdk6,Ripk1,St13,Ube2i,Ddx39b
GO:0019899	Enzyme binding	49	2277	0.42	2.34e-07	10090.ENSMUSP00000003529,10090.ENSMUSP00000013130,10090.ENSMUSP00000014370,10090.ENSMUSP00000018437,10090.ENSMUSP00000020316,10090.ENSMUSP00000020522,10090.ENSMUSP00000020608,10090.ENSMUSP00000021062,10090.ENSMUSP00000025083,10090.ENSMUSP00000025679,10090.ENSMUSP00000028241,10090.ENSMUSP00000028392,10090.ENSMUSP00000029266,10090.ENSMUSP00000030125,10090.ENSMUSP00000031058,10090.ENSMUSP00000031314…	Paf1,Strn3,Cacybp,Pfn1,Tbk1,Pfkl,Ppp2ca,Ddx5,Kif5b,Otub1,Stom,Dnajc10,Anxa5,Bag1,Mapre3,Alb,Cyfip1,Cotl1,Apoa1,Anxa2,Ccar2,Hnrnpul1,Ppp1ca,Hnrnpu,Serpinf2,Gpi1,Arhgdia,Atpif1,Tbc1d22a,Ywhae,Gsk3a,Rac1,Pxn,Sumo1,Plscr1,Cbx1,Ubxn1,Actb,Gck,Cap1,Ruvbl2,Arhgef7,Dmd,Lgals3,Psma3,Mvp,Ripk1,Hnrnpd,Ube2i
GO:0043167	Ion binding	84	5439	0.27	2.34e-07	10090.ENSMUSP00000000049,10090.ENSMUSP00000001046,10090.ENSMUSP00000015855,10090.ENSMUSP00000018094,10090.ENSMUSP00000018437,10090.ENSMUSP00000018727,10090.ENSMUSP00000019317,10090.ENSMUSP00000020316,10090.ENSMUSP00000020522,10090.ENSMUSP00000020608,10090.ENSMUSP00000020630,10090.ENSMUSP00000021062,10090.ENSMUSP00000021554,10090.ENSMUSP00000021611,10090.ENSMUSP00000022529,10090.ENSMUSP00000023450…	Apoh,S100a4,Prune,Hnf4a,Pfn1,G3bp1,Rab5c,Tbk1,Pfkl,Ppp2ca,Hspa4,Ddx5,Actn1,Pitrm1,Tkt,Serpind1,Snx4,Fabp2,Eif2ak2,Kif5b,Ctdsp1,Sept2,Anxa5,Nras,Tars2,Nudt2,Prkaa2,Ctps,Dhx15,Alb,Apoa1,Anxa2,Gclc,Uba5,Pklr,Pygb,S100a10,Bmp2k,Trim14,Ppp1ca,Fuk,Apex1,Myof,Nceh1,Hnrnpu,Cbr3,Vat1,Tuba1c,Fbln1,Dsg2,Gnai2,Arhgdia,Actn4,Gsk3a,Pepd,Rac1,Pgd,Hmgb1,Pxn,Uba3,Zfyve19,Cant1,Plscr1,Gsta1,Actb,Ece1,Gck,Ube2h,Fus…
GO:0017076	Purine nucleotide binding	41	1786	0.44	1.27e-06	10090.ENSMUSP00000018094,10090.ENSMUSP00000018437,10090.ENSMUSP00000018727,10090.ENSMUSP00000019317,10090.ENSMUSP00000020316,10090.ENSMUSP00000020522,10090.ENSMUSP00000020630,10090.ENSMUSP00000021062,10090.ENSMUSP00000024884,10090.ENSMUSP00000025083,10090.ENSMUSP00000027495,10090.ENSMUSP00000029445,10090.ENSMUSP00000029752,10090.ENSMUSP00000030125,10090.ENSMUSP00000030154,10090.ENSMUSP00000030243…	Hnf4a,Pfn1,G3bp1,Rab5c,Tbk1,Pfkl,Hspa4,Ddx5,Eif2ak2,Kif5b,Sept2,Nras,Tars2,Bag1,Nudt2,Prkaa2,Ctps,Dhx15,Gclc,Uba5,Pklr,Bmp2k,Fuk,Hnrnpu,Tuba1c,Gnai2,Gsk3a,Rac1,Uba3,Actb,Gck,Ube2h,Ruvbl2,Trp53rk,Pitpna,Pfkp,Cdk6,Ripk1,St13,Ube2i,Ddx39b
GO:0097367	Carbohydrate derivative binding	44	2089	0.41	3.38e-06	10090.ENSMUSP00000000049,10090.ENSMUSP00000018094,10090.ENSMUSP00000018727,10090.ENSMUSP00000019317,10090.ENSMUSP00000020316,10090.ENSMUSP00000020522,10090.ENSMUSP00000020630,10090.ENSMUSP00000021062,10090.ENSMUSP00000023450,10090.ENSMUSP00000024884,10090.ENSMUSP00000025083,10090.ENSMUSP00000027495,10090.ENSMUSP00000029445,10090.ENSMUSP00000029752,10090.ENSMUSP00000030154,10090.ENSMUSP00000030243…	Apoh,Hnf4a,G3bp1,Rab5c,Tbk1,Pfkl,Hspa4,Ddx5,Serpind1,Eif2ak2,Kif5b,Sept2,Nras,Tars2,Nudt2,Prkaa2,Ctps,Dhx15,Bgn,Gclc,Uba5,Pklr,Bmp2k,Fuk,Hnrnpu,Tuba1c,Gnai2,Actn4,Gsk3a,Rac1,Hmgb1,Uba3,Actb,Gck,Ube2h,Ruvbl2,Trp53rk,Pitpna,Pfkp,Cdk6,Ripk1,St13,Ube2i,Ddx39b
GO:0000166	Nucleotide binding	43	2021	0.41	3.58e-06	10090.ENSMUSP00000018094,10090.ENSMUSP00000018437,10090.ENSMUSP00000018727,10090.ENSMUSP00000019317,10090.ENSMUSP00000020316,10090.ENSMUSP00000020522,10090.ENSMUSP00000020630,10090.ENSMUSP00000021062,10090.ENSMUSP00000024884,10090.ENSMUSP00000025083,10090.ENSMUSP00000027495,10090.ENSMUSP00000029445,10090.ENSMUSP00000029752,10090.ENSMUSP00000030125,10090.ENSMUSP00000030154,10090.ENSMUSP00000030243…	Hnf4a,Pfn1,G3bp1,Rab5c,Tbk1,Pfkl,Hspa4,Ddx5,Eif2ak2,Kif5b,Sept2,Nras,Tars2,Bag1,Nudt2,Prkaa2,Ctps,Dhx15,Gclc,Uba5,Pklr,Bmp2k,Fuk,Hnrnpu,Cbr3,Tuba1c,Gnai2,Gsk3a,Rac1,Pgd,Uba3,Actb,Gck,Ube2h,Ruvbl2,Trp53rk,Pitpna,Pfkp,Cdk6,Ripk1,St13,Ube2i,Ddx39b
GO:0030554	Adenyl nucleotide binding	34	1465	0.45	2.11e-05	10090.ENSMUSP00000018094,10090.ENSMUSP00000018437,10090.ENSMUSP00000018727,10090.ENSMUSP00000020316,10090.ENSMUSP00000020522,10090.ENSMUSP00000020630,10090.ENSMUSP00000021062,10090.ENSMUSP00000024884,10090.ENSMUSP00000025083,10090.ENSMUSP00000029752,10090.ENSMUSP00000030125,10090.ENSMUSP00000030243,10090.ENSMUSP00000030381,10090.ENSMUSP00000031061,10090.ENSMUSP00000034905,10090.ENSMUSP00000035166…	Hnf4a,Pfn1,G3bp1,Tbk1,Pfkl,Hspa4,Ddx5,Eif2ak2,Kif5b,Tars2,Bag1,Prkaa2,Ctps,Dhx15,Gclc,Uba5,Pklr,Bmp2k,Fuk,Hnrnpu,Gsk3a,Uba3,Actb,Gck,Ube2h,Ruvbl2,Trp53rk,Pitpna,Pfkp,Cdk6,Ripk1,St13,Ube2i,Ddx39b
GO:0032555	Purine ribonucleotide binding	38	1773	0.41	2.15e-05	10090.ENSMUSP00000018094,10090.ENSMUSP00000018727,10090.ENSMUSP00000019317,10090.ENSMUSP00000020316,10090.ENSMUSP00000020522,10090.ENSMUSP00000020630,10090.ENSMUSP00000021062,10090.ENSMUSP00000024884,10090.ENSMUSP00000025083,10090.ENSMUSP00000027495,10090.ENSMUSP00000029445,10090.ENSMUSP00000029752,10090.ENSMUSP00000030154,10090.ENSMUSP00000030243,10090.ENSMUSP00000030381,10090.ENSMUSP00000031061…	Hnf4a,G3bp1,Rab5c,Tbk1,Pfkl,Hspa4,Ddx5,Eif2ak2,Kif5b,Sept2,Nras,Tars2,Nudt2,Prkaa2,Ctps,Dhx15,Gclc,Uba5,Pklr,Bmp2k,Fuk,Hnrnpu,Tuba1c,Gnai2,Gsk3a,Rac1,Uba3,Actb,Gck,Ube2h,Ruvbl2,Trp53rk,Pitpna,Pfkp,Cdk6,Ripk1,Ube2i,Ddx39b
GO:0035639	Purine ribonucleoside triphosphate binding	36	1704	0.41	6.4e-05	10090.ENSMUSP00000018727,10090.ENSMUSP00000019317,10090.ENSMUSP00000020316,10090.ENSMUSP00000020522,10090.ENSMUSP00000020630,10090.ENSMUSP00000021062,10090.ENSMUSP00000024884,10090.ENSMUSP00000025083,10090.ENSMUSP00000027495,10090.ENSMUSP00000029445,10090.ENSMUSP00000029752,10090.ENSMUSP00000030154,10090.ENSMUSP00000030243,10090.ENSMUSP00000030381,10090.ENSMUSP00000031061,10090.ENSMUSP00000034905…	G3bp1,Rab5c,Tbk1,Pfkl,Hspa4,Ddx5,Eif2ak2,Kif5b,Sept2,Nras,Tars2,Nudt2,Prkaa2,Ctps,Dhx15,Gclc,Uba5,Pklr,Bmp2k,Fuk,Hnrnpu,Tuba1c,Gnai2,Gsk3a,Rac1,Uba3,Actb,Gck,Ube2h,Ruvbl2,Trp53rk,Pfkp,Cdk6,Ripk1,Ube2i,Ddx39b
GO:0008092	Cytoskeletal protein binding	25	947	0.5	0.00012	10090.ENSMUSP00000001046,10090.ENSMUSP00000005234,10090.ENSMUSP00000014370,10090.ENSMUSP00000015855,10090.ENSMUSP00000018437,10090.ENSMUSP00000020608,10090.ENSMUSP00000021091,10090.ENSMUSP00000021554,10090.ENSMUSP00000025083,10090.ENSMUSP00000031058,10090.ENSMUSP00000031565,10090.ENSMUSP00000032629,10090.ENSMUSP00000034285,10090.ENSMUSP00000034756,10090.ENSMUSP00000043724,10090.ENSMUSP00000047571…	S100a4,Wdr1,Cacybp,Prune,Pfn1,Ppp2ca,Pafah1b1,Actn1,Kif5b,Mapre3,Fscn1,Cyfip1,Cotl1,Anxa2,Rcsd1,Hnrnpu,Flnb,Actn4,Wasf2,Pxn,Actb,Fus,Cap1,Dmd,Pacsin2
GO:0003824	Catalytic activity	73	5224	0.23	0.00021	10090.ENSMUSP00000004136,10090.ENSMUSP00000014913,10090.ENSMUSP00000015855,10090.ENSMUSP00000018094,10090.ENSMUSP00000018727,10090.ENSMUSP00000019317,10090.ENSMUSP00000020316,10090.ENSMUSP00000020522,10090.ENSMUSP00000020608,10090.ENSMUSP00000021062,10090.ENSMUSP00000021611,10090.ENSMUSP00000022529,10090.ENSMUSP00000024884,10090.ENSMUSP00000025083,10090.ENSMUSP00000025679,10090.ENSMUSP00000026292…	Gstm3,Psmb1,Prune,Hnf4a,G3bp1,Rab5c,Tbk1,Pfkl,Ppp2ca,Ddx5,Pitrm1,Tkt,Eif2ak2,Kif5b,Otub1,Huwe1,Acot9,Ctdsp1,Sept2,Dnajc10,Nras,Tars2,Nudt2,Prkaa2,Ctps,Dhx15,Hcfc1,Dcps,Gclc,Uba5,Pklr,Pygb,Bmp2k,Trim14,Ppp1ca,Fuk,Apex1,Nceh1,Cbr3,Vat1,Gpi1,Cbr1,Pycrl,Tuba1c,Gnai2,Gsk3a,Pepd,Rac1,Apeh,Pgd,Ppcdc,Pus1,Uba3,Cant1,Gsta1,Cox7a1,Ece1,Gck,Uap1l1,Ube2h,Ruvbl2,Oxct1,Trp53rk,Pfkp,Ggct,Osgep,Psma3,Cdk6,Myl6,R…
GO:0097159	Organic cyclic compound binding	69	4858	0.24	0.00028	10090.ENSMUSP00000018094,10090.ENSMUSP00000018437,10090.ENSMUSP00000018727,10090.ENSMUSP00000019317,10090.ENSMUSP00000020316,10090.ENSMUSP00000020522,10090.ENSMUSP00000020630,10090.ENSMUSP00000021062,10090.ENSMUSP00000021554,10090.ENSMUSP00000022529,10090.ENSMUSP00000024884,10090.ENSMUSP00000025083,10090.ENSMUSP00000026292,10090.ENSMUSP00000027495,10090.ENSMUSP00000029445,10090.ENSMUSP00000029752…	Hnf4a,Pfn1,G3bp1,Rab5c,Tbk1,Pfkl,Hspa4,Ddx5,Actn1,Tkt,Eif2ak2,Kif5b,Huwe1,Sept2,Nras,Tars2,Bag1,Nudt2,Prkaa2,Ctps,Dhx15,Alb,Cyfip1,Hcfc1,Dcps,Apoa1,Gclc,Uba5,Pklr,Pygb,Hnrnpul1,Bmp2k,Rbm3,Fuk,Apex1,Lsm3,Eepd1,Hnrnpu,Cbr3,Lsm6,Tuba1c,Gnai2,Actn4,Gsk3a,Rac1,Pgd,Hmgb1,Lsm14a,Pus1,Uba3,Plscr1,Actb,Gck,Ube2h,Fus,Stat5b,Ruvbl2,Ralyl,Afm,Trp53rk,Pitpna,Pfkp,Cdk6,Ripk1,St13,Sin3a,Hnrnpd,Ube2i,Ddx39b
GO:1901363	Heterocyclic compound binding	68	4771	0.24	0.00029	10090.ENSMUSP00000018094,10090.ENSMUSP00000018437,10090.ENSMUSP00000018727,10090.ENSMUSP00000019317,10090.ENSMUSP00000020316,10090.ENSMUSP00000020522,10090.ENSMUSP00000020630,10090.ENSMUSP00000021062,10090.ENSMUSP00000021554,10090.ENSMUSP00000022529,10090.ENSMUSP00000024884,10090.ENSMUSP00000025083,10090.ENSMUSP00000026292,10090.ENSMUSP00000027495,10090.ENSMUSP00000029445,10090.ENSMUSP00000029752…	Hnf4a,Pfn1,G3bp1,Rab5c,Tbk1,Pfkl,Hspa4,Ddx5,Actn1,Tkt,Eif2ak2,Kif5b,Huwe1,Sept2,Nras,Tars2,Bag1,Nudt2,Prkaa2,Ctps,Dhx15,Alb,Cyfip1,Hcfc1,Dcps,Gclc,Uba5,Pklr,Pygb,Hnrnpul1,Bmp2k,Rbm3,Fuk,Apex1,Lsm3,Eepd1,Hnrnpu,Cbr3,Lsm6,Tuba1c,Gnai2,Actn4,Gsk3a,Rac1,Pgd,Hmgb1,Lsm14a,Pus1,Uba3,Plscr1,Actb,Gck,Ube2h,Fus,Stat5b,Ruvbl2,Ralyl,Afm,Trp53rk,Pitpna,Pfkp,Cdk6,Ripk1,St13,Sin3a,Hnrnpd,Ube2i,Ddx39b
GO:0032559	Adenyl ribonucleotide binding	31	1453	0.41	0.00033	10090.ENSMUSP00000018094,10090.ENSMUSP00000018727,10090.ENSMUSP00000020316,10090.ENSMUSP00000020522,10090.ENSMUSP00000020630,10090.ENSMUSP00000021062,10090.ENSMUSP00000024884,10090.ENSMUSP00000025083,10090.ENSMUSP00000029752,10090.ENSMUSP00000030243,10090.ENSMUSP00000030381,10090.ENSMUSP00000031061,10090.ENSMUSP00000034905,10090.ENSMUSP00000035166,10090.ENSMUSP00000035417,10090.ENSMUSP00000037970…	Hnf4a,G3bp1,Tbk1,Pfkl,Hspa4,Ddx5,Eif2ak2,Kif5b,Tars2,Prkaa2,Ctps,Dhx15,Gclc,Uba5,Pklr,Bmp2k,Fuk,Hnrnpu,Gsk3a,Uba3,Actb,Gck,Ube2h,Ruvbl2,Trp53rk,Pitpna,Pfkp,Cdk6,Ripk1,Ube2i,Ddx39b
GO:0046983	Protein dimerization activity	24	951	0.49	0.00036	10090.ENSMUSP00000004136,10090.ENSMUSP00000014370,10090.ENSMUSP00000018094,10090.ENSMUSP00000020608,10090.ENSMUSP00000021554,10090.ENSMUSP00000022529,10090.ENSMUSP00000028241,10090.ENSMUSP00000029752,10090.ENSMUSP00000036949,10090.ENSMUSP00000048704,10090.ENSMUSP00000049722,10090.ENSMUSP00000065721,10090.ENSMUSP00000066068,10090.ENSMUSP00000070993,10090.ENSMUSP00000086701,10090.ENSMUSP00000090032…	Gstm3,Cacybp,Hnf4a,Ppp2ca,Actn1,Tkt,Stom,Tars2,S100a10,Serpinf2,Lsm6,Tbc1d22a,Actn4,Ywhae,Uba3,Cant1,Ece1,Stat5b,Ruvbl2,Tpd52l2,Ggct,Commd1,Ripk1,St13
GO:0005524	ATP binding	29	1393	0.4	0.0011	10090.ENSMUSP00000018727,10090.ENSMUSP00000020316,10090.ENSMUSP00000020522,10090.ENSMUSP00000020630,10090.ENSMUSP00000021062,10090.ENSMUSP00000024884,10090.ENSMUSP00000025083,10090.ENSMUSP00000029752,10090.ENSMUSP00000030243,10090.ENSMUSP00000030381,10090.ENSMUSP00000031061,10090.ENSMUSP00000034905,10090.ENSMUSP00000035166,10090.ENSMUSP00000035417,10090.ENSMUSP00000037970,10090.ENSMUSP00000039271…	G3bp1,Tbk1,Pfkl,Hspa4,Ddx5,Eif2ak2,Kif5b,Tars2,Prkaa2,Ctps,Dhx15,Gclc,Uba5,Pklr,Bmp2k,Fuk,Hnrnpu,Gsk3a,Uba3,Actb,Gck,Ube2h,Ruvbl2,Trp53rk,Pfkp,Cdk6,Ripk1,Ube2i,Ddx39b
GO:0005504	Fatty acid binding	6	49	1.17	0.0013	10090.ENSMUSP00000018094,10090.ENSMUSP00000023820,10090.ENSMUSP00000031314,10090.ENSMUSP00000063714,10090.ENSMUSP00000108804,10090.ENSMUSP00000115723	Hnf4a,Fabp2,Alb,Arhgdia,Afm,Pitpna
GO:0048029	Monosaccharide binding	7	81	1.02	0.0017	10090.ENSMUSP00000020522,10090.ENSMUSP00000022529,10090.ENSMUSP00000049355,10090.ENSMUSP00000070751,10090.ENSMUSP00000099984,10090.ENSMUSP00000114350,10090.ENSMUSP00000117030	Pfkl,Tkt,Gpi1,Bsg,Gck,Lgals3,Pfkp
GO:0042803	Protein homodimerization activity	18	647	0.53	0.0019	10090.ENSMUSP00000004136,10090.ENSMUSP00000014370,10090.ENSMUSP00000018094,10090.ENSMUSP00000021554,10090.ENSMUSP00000022529,10090.ENSMUSP00000028241,10090.ENSMUSP00000029752,10090.ENSMUSP00000036949,10090.ENSMUSP00000048704,10090.ENSMUSP00000065721,10090.ENSMUSP00000066068,10090.ENSMUSP00000090032,10090.ENSMUSP00000099576,10090.ENSMUSP00000103400,10090.ENSMUSP00000117690,10090.ENSMUSP00000120154…	Gstm3,Cacybp,Hnf4a,Actn1,Tkt,Stom,Tars2,S100a10,Serpinf2,Tbc1d22a,Actn4,Cant1,Ece1,Ruvbl2,Tpd52l2,Ggct,Commd1,Ripk1
GO:0003779	Actin binding	14	418	0.61	0.0027	10090.ENSMUSP00000001046,10090.ENSMUSP00000005234,10090.ENSMUSP00000018437,10090.ENSMUSP00000021554,10090.ENSMUSP00000031565,10090.ENSMUSP00000032629,10090.ENSMUSP00000034285,10090.ENSMUSP00000043724,10090.ENSMUSP00000047571,10090.ENSMUSP00000052020,10090.ENSMUSP00000066068,10090.ENSMUSP00000081263,10090.ENSMUSP00000101862,10090.ENSMUSP00000109633	S100a4,Wdr1,Pfn1,Actn1,Fscn1,Cyfip1,Cotl1,Rcsd1,Hnrnpu,Flnb,Actn4,Wasf2,Cap1,Dmd
GO:0019903	Protein phosphatase binding	9	172	0.8	0.0036	10090.ENSMUSP00000013130,10090.ENSMUSP00000020316,10090.ENSMUSP00000020608,10090.ENSMUSP00000039109,10090.ENSMUSP00000070993,10090.ENSMUSP00000083709,10090.ENSMUSP00000099984,10090.ENSMUSP00000114350,10090.ENSMUSP00000127250	Strn3,Tbk1,Ppp2ca,Ppp1ca,Ywhae,Pxn,Gck,Lgals3,Mvp
GO:0008134	Transcription factor binding	18	701	0.49	0.0049	10090.ENSMUSP00000018094,10090.ENSMUSP00000020630,10090.ENSMUSP00000021062,10090.ENSMUSP00000026436,10090.ENSMUSP00000033761,10090.ENSMUSP00000042602,10090.ENSMUSP00000047571,10090.ENSMUSP00000066068,10090.ENSMUSP00000082682,10090.ENSMUSP00000086701,10090.ENSMUSP00000088935,10090.ENSMUSP00000098066,10090.ENSMUSP00000101858,10090.ENSMUSP00000102981,10090.ENSMUSP00000103400,10090.ENSMUSP00000130221…	Hnf4a,Hspa4,Ddx5,Baiap2,Hcfc1,Apex1,Hnrnpu,Actn4,Hmgb1,Uba3,Sumo1,Actb,Fus,Stat5b,Ruvbl2,Sin3a,Hnrnpd,Ube2i
GO:0003725	Double-stranded rna binding	6	76	0.98	0.01	10090.ENSMUSP00000021554,10090.ENSMUSP00000024884,10090.ENSMUSP00000031061,10090.ENSMUSP00000047571,10090.ENSMUSP00000082682,10090.ENSMUSP00000082723	Actn1,Eif2ak2,Dhx15,Hnrnpu,Hmgb1,Lsm14a
GO:0008289	Lipid binding	18	744	0.47	0.01	10090.ENSMUSP00000000049,10090.ENSMUSP00000018094,10090.ENSMUSP00000018437,10090.ENSMUSP00000023502,10090.ENSMUSP00000023820,10090.ENSMUSP00000029266,10090.ENSMUSP00000031314,10090.ENSMUSP00000034588,10090.ENSMUSP00000034756,10090.ENSMUSP00000045036,10090.ENSMUSP00000055475,10090.ENSMUSP00000063714,10090.ENSMUSP00000082682,10090.ENSMUSP00000087636,10090.ENSMUSP00000108804,10090.ENSMUSP00000115723…	Apoh,Hnf4a,Pfn1,Snx4,Fabp2,Anxa5,Alb,Apoa1,Anxa2,Myof,Unc119b,Arhgdia,Hmgb1,Zfyve19,Afm,Pitpna,Commd1,Pacsin2
GO:0140297	DNA-binding transcription factor binding	12	370	0.59	0.0123	10090.ENSMUSP00000018094,10090.ENSMUSP00000020630,10090.ENSMUSP00000021062,10090.ENSMUSP00000033761,10090.ENSMUSP00000042602,10090.ENSMUSP00000066068,10090.ENSMUSP00000086701,10090.ENSMUSP00000098066,10090.ENSMUSP00000101858,10090.ENSMUSP00000102981,10090.ENSMUSP00000130221,10090.ENSMUSP00000134169	Hnf4a,Hspa4,Ddx5,Hcfc1,Apex1,Actn4,Uba3,Actb,Fus,Stat5b,Sin3a,Ube2i
GO:0003723	RNA binding	21	1034	0.39	0.0233	10090.ENSMUSP00000018727,10090.ENSMUSP00000021062,10090.ENSMUSP00000021554,10090.ENSMUSP00000024884,10090.ENSMUSP00000031061,10090.ENSMUSP00000032629,10090.ENSMUSP00000034539,10090.ENSMUSP00000037268,10090.ENSMUSP00000038964,10090.ENSMUSP00000042602,10090.ENSMUSP00000044178,10090.ENSMUSP00000047571,10090.ENSMUSP00000049722,10090.ENSMUSP00000082682,10090.ENSMUSP00000082723,10090.ENSMUSP00000083844…	G3bp1,Ddx5,Actn1,Eif2ak2,Dhx15,Cyfip1,Dcps,Hnrnpul1,Rbm3,Apex1,Lsm3,Hnrnpu,Lsm6,Hmgb1,Lsm14a,Pus1,Fus,Ralyl,Sin3a,Hnrnpd,Ddx39b
GO:0016462	Pyrophosphatase activity	17	735	0.45	0.0233	10090.ENSMUSP00000015855,10090.ENSMUSP00000018727,10090.ENSMUSP00000019317,10090.ENSMUSP00000021062,10090.ENSMUSP00000025083,10090.ENSMUSP00000027495,10090.ENSMUSP00000029445,10090.ENSMUSP00000030154,10090.ENSMUSP00000031061,10090.ENSMUSP00000034539,10090.ENSMUSP00000051033,10090.ENSMUSP00000057543,10090.ENSMUSP00000079380,10090.ENSMUSP00000090032,10090.ENSMUSP00000103400,10090.ENSMUSP00000128803…	Prune,G3bp1,Rab5c,Ddx5,Kif5b,Sept2,Nras,Nudt2,Dhx15,Dcps,Tuba1c,Gnai2,Rac1,Cant1,Ruvbl2,Myl6,Ddx39b
GO:0003682	Chromatin binding	15	614	0.47	0.0294	10090.ENSMUSP00000003529,10090.ENSMUSP00000018094,10090.ENSMUSP00000021062,10090.ENSMUSP00000030243,10090.ENSMUSP00000033761,10090.ENSMUSP00000042283,10090.ENSMUSP00000042602,10090.ENSMUSP00000047571,10090.ENSMUSP00000062843,10090.ENSMUSP00000066068,10090.ENSMUSP00000101858,10090.ENSMUSP00000102981,10090.ENSMUSP00000103400,10090.ENSMUSP00000130221,10090.ENSMUSP00000132735	Paf1,Hnf4a,Ddx5,Prkaa2,Hcfc1,Supt16,Apex1,Hnrnpu,Mcmbp,Actn4,Fus,Stat5b,Ruvbl2,Sin3a,Hnrnpd
GO:0016787	Hydrolase activity	35	2263	0.27	0.0294	10090.ENSMUSP00000014913,10090.ENSMUSP00000015855,10090.ENSMUSP00000018094,10090.ENSMUSP00000018727,10090.ENSMUSP00000019317,10090.ENSMUSP00000020608,10090.ENSMUSP00000021062,10090.ENSMUSP00000021611,10090.ENSMUSP00000025083,10090.ENSMUSP00000025679,10090.ENSMUSP00000026324,10090.ENSMUSP00000027367,10090.ENSMUSP00000027495,10090.ENSMUSP00000029445,10090.ENSMUSP00000029752,10090.ENSMUSP00000030154…	Psmb1,Prune,Hnf4a,G3bp1,Rab5c,Ppp2ca,Ddx5,Pitrm1,Kif5b,Otub1,Acot9,Ctdsp1,Sept2,Nras,Tars2,Nudt2,Dhx15,Dcps,Ppp1ca,Apex1,Nceh1,Pycrl,Tuba1c,Gnai2,Pepd,Rac1,Apeh,Cant1,Ece1,Ruvbl2,Trp53rk,Psma3,Myl6,Sin3a,Ddx39b
GO:0017166	Vinculin binding	3	12	1.48	0.0294	10090.ENSMUSP00000021554,10090.ENSMUSP00000083709,10090.ENSMUSP00000109633	Actn1,Pxn,Dmd
GO:0005102	Signaling receptor binding	27	1571	0.32	0.0325	10090.ENSMUSP00000001046,10090.ENSMUSP00000018094,10090.ENSMUSP00000018437,10090.ENSMUSP00000020608,10090.ENSMUSP00000021062,10090.ENSMUSP00000021554,10090.ENSMUSP00000023502,10090.ENSMUSP00000029266,10090.ENSMUSP00000029748,10090.ENSMUSP00000034588,10090.ENSMUSP00000049355,10090.ENSMUSP00000054583,10090.ENSMUSP00000057543,10090.ENSMUSP00000066068,10090.ENSMUSP00000066488,10090.ENSMUSP00000071654…	S100a4,Hnf4a,Pfn1,Ppp2ca,Ddx5,Actn1,Snx4,Anxa5,Fcgr1,Apoa1,Gpi1,Fbln1,Gnai2,Actn4,Agt,Gsk3a,Hmgb1,Pxn,Uba3,Plscr1,Fus,Stat5b,Dmd,Lgals3,Commd1,Ripk1,H2-Q10
GO:0031625	Ubiquitin protein ligase binding	10	303	0.6	0.0327	10090.ENSMUSP00000014370,10090.ENSMUSP00000025679,10090.ENSMUSP00000030125,10090.ENSMUSP00000049355,10090.ENSMUSP00000070993,10090.ENSMUSP00000083709,10090.ENSMUSP00000088935,10090.ENSMUSP00000093974,10090.ENSMUSP00000125548,10090.ENSMUSP00000129831	Cacybp,Otub1,Bag1,Gpi1,Ywhae,Pxn,Sumo1,Ubxn1,Psma3,Ripk1
GO:0030234	Enzyme regulator activity	19	927	0.39	0.0346	10090.ENSMUSP00000000049,10090.ENSMUSP00000018437,10090.ENSMUSP00000023450,10090.ENSMUSP00000023583,10090.ENSMUSP00000027495,10090.ENSMUSP00000027615,10090.ENSMUSP00000028392,10090.ENSMUSP00000030125,10090.ENSMUSP00000034588,10090.ENSMUSP00000034756,10090.ENSMUSP00000036924,10090.ENSMUSP00000037970,10090.ENSMUSP00000048704,10090.ENSMUSP00000054583,10090.ENSMUSP00000063714,10090.ENSMUSP00000064282…	Apoh,Pfn1,Serpind1,Ahsg,Sept2,F13b,Dnajc10,Bag1,Apoa1,Anxa2,Ccar2,Bmp2k,Serpinf2,Fbln1,Arhgdia,Atpif1,Tbc1d22a,Agt,Hmgb1
GO:0005543	Phospholipid binding	12	431	0.53	0.0354	10090.ENSMUSP00000000049,10090.ENSMUSP00000018437,10090.ENSMUSP00000023502,10090.ENSMUSP00000029266,10090.ENSMUSP00000034588,10090.ENSMUSP00000034756,10090.ENSMUSP00000045036,10090.ENSMUSP00000082682,10090.ENSMUSP00000087636,10090.ENSMUSP00000115723,10090.ENSMUSP00000124719,10090.ENSMUSP00000130098	Apoh,Pfn1,Snx4,Anxa5,Apoa1,Anxa2,Myof,Hmgb1,Zfyve19,Pitpna,Commd1,Pacsin2
GO:0070540	Stearic acid binding	2	2	2.08	0.0442	10090.ENSMUSP00000018094,10090.ENSMUSP00000115723	Hnf4a,Pitpna
GO:0060590	ATPase regulator activity	4	39	1.09	0.0455	10090.ENSMUSP00000018437,10090.ENSMUSP00000028392,10090.ENSMUSP00000030125,10090.ENSMUSP00000064282	Pfn1,Dnajc10,Bag1,Atpif1
GO:0030246	Carbohydrate binding	9	264	0.62	0.0463	10090.ENSMUSP00000020522,10090.ENSMUSP00000022529,10090.ENSMUSP00000035743,10090.ENSMUSP00000049355,10090.ENSMUSP00000070751,10090.ENSMUSP00000081141,10090.ENSMUSP00000099984,10090.ENSMUSP00000114350,10090.ENSMUSP00000117030	Pfkl,Tkt,Pygb,Gpi1,Bsg,Pgd,Gck,Lgals3,Pfkp

## Sheet: Cellular Component (GO)-UP
Supplement Table 8. Cellular Component - GO (involving proteins significantly upregulated with Aquamin® - presented in Figure 4 and Supplement Table 4)
#term ID	term description	observed gene count	background gene count	strength	false discovery rate	matching proteins in your network (labels)
GO:0005737	Cytoplasm	148	10283	0.24	1.94e-18	Apoh,S100a4,Paf1,Gstm3,Grcc10,Chmp2b,Wdr1,Strn3,Cacybp,Psmb1,Prune,Hnf4a,Pfn1,G3bp1,Rab5c,Tbk1,Pfkl,Ppp2ca,Hspa4,Ddx5,Pafah1b1,Actn1,Pitrm1,Tkt,Snx4,Ahsg,Fabp2,Eif2ak2,Kif5b,Slc23a1,Ostf1,Otub1,Huwe1,Acot9,Baiap2,Tm9sf2,Sept2,Stom,Nckap1,Dnajc10,Anxa5,Nras,Tars2,Bag1,Nudt2,Prkaa2,Ctps,Nasp,Mapre3,Alb,Triap1,Fscn1,Cyfip1,Dctn5,Bgn,Hcfc1,Mpp1,Cotl1,Dcps,Apoa1,Anxa2,Gclc,Uba5,Pklr,Pygb,Ccar2,S100a10…
GO:0005622	Intracellular	161	12596	0.19	4.62e-17	Apoh,S100a4,Paf1,Gstm3,Grcc10,Chmp2b,Wdr1,Strn3,Cacybp,Psmb1,Prune,Hnf4a,Pfn1,G3bp1,Rab5c,Tbk1,Pfkl,Ppp2ca,Hspa4,Ddx5,Pafah1b1,Actn1,Pitrm1,Tkt,Snx4,Ahsg,Fabp2,Eif2ak2,Kif5b,Slc23a1,Wdr33,Ostf1,Otub1,Huwe1,Acot9,Baiap2,Tm9sf2,Ctdsp1,Sept2,Stom,Nckap1,Dnajc10,Anxa5,Nras,Tars2,Bag1,Nudt2,Prkaa2,Ctps,Nasp,Ebna1bp2,Mapre3,Dhx15,Alb,Triap1,Fscn1,Cyfip1,Dctn5,Bgn,Hcfc1,Mpp1,Cotl1,Cfdp1,Dcps,Apoa1,Anxa2…
GO:0110165	Cellular anatomical entity	172	15632	0.12	8.87e-13	Apoh,S100a4,Paf1,Gstm3,Grcc10,Chmp2b,Wdr1,Strn3,Cacybp,Psmb1,Prune,Hnf4a,Pfn1,G3bp1,Rab5c,Tbk1,Pfkl,Ppp2ca,Hspa4,Ddx5,Pafah1b1,Actn1,Pitrm1,Tkt,Alcam,Serpind1,Snx4,Ahsg,Fabp2,Eif2ak2,Kif5b,Slc23a1,Wdr33,Ostf1,Otub1,Huwe1,Acot9,Baiap2,Tm9sf2,Ctdsp1,Sept2,F13b,C4bp,Stom,Nckap1,Dnajc10,Anxa5,Nras,Fcgr1,Tars2,Bag1,Nudt2,Prkaa2,Ctps,Nasp,Ebna1bp2,Mapre3,Dhx15,Alb,Triap1,Fscn1,Cyfip1,Dctn5,Bgn,Hcfc1,Mp…
GO:0043229	Intracellular organelle	143	11084	0.19	2.59e-12	S100a4,Paf1,Grcc10,Chmp2b,Wdr1,Strn3,Cacybp,Psmb1,Prune,Hnf4a,Pfn1,G3bp1,Rab5c,Tbk1,Ppp2ca,Hspa4,Ddx5,Pafah1b1,Actn1,Pitrm1,Tkt,Snx4,Ahsg,Eif2ak2,Kif5b,Slc23a1,Wdr33,Otub1,Huwe1,Acot9,Baiap2,Tm9sf2,Ctdsp1,Sept2,Stom,Nckap1,Dnajc10,Anxa5,Nras,Tars2,Bag1,Nudt2,Prkaa2,Nasp,Ebna1bp2,Mapre3,Dhx15,Alb,Triap1,Fscn1,Dctn5,Bgn,Hcfc1,Mpp1,Cotl1,Cfdp1,Dcps,Apoa1,Anxa2,Gclc,Uba5,Ccar2,S100a10,Hnrnpul1,Bmp2k,…
GO:0043226	Organelle	145	11550	0.18	1.17e-11	S100a4,Paf1,Grcc10,Chmp2b,Wdr1,Strn3,Cacybp,Psmb1,Prune,Hnf4a,Pfn1,G3bp1,Rab5c,Tbk1,Ppp2ca,Hspa4,Ddx5,Pafah1b1,Actn1,Pitrm1,Tkt,Snx4,Ahsg,Eif2ak2,Kif5b,Slc23a1,Wdr33,Otub1,Huwe1,Acot9,Baiap2,Tm9sf2,Ctdsp1,Sept2,Stom,Nckap1,Dnajc10,Anxa5,Nras,Tars2,Bag1,Nudt2,Prkaa2,Nasp,Ebna1bp2,Mapre3,Dhx15,Alb,Triap1,Fscn1,Dctn5,Bgn,Hcfc1,Mpp1,Cotl1,Cfdp1,Dcps,Apoa1,Anxa2,Gclc,Uba5,Ccar2,S100a10,Hnrnpul1,Bmp2k,…
GO:0043227	Membrane-bounded organelle	132	10370	0.19	1.32e-09	S100a4,Paf1,Grcc10,Chmp2b,Strn3,Cacybp,Psmb1,Prune,Hnf4a,Pfn1,G3bp1,Rab5c,Tbk1,Ppp2ca,Hspa4,Ddx5,Pafah1b1,Actn1,Pitrm1,Tkt,Snx4,Ahsg,Eif2ak2,Kif5b,Wdr33,Otub1,Huwe1,Acot9,Baiap2,Tm9sf2,Ctdsp1,Sept2,Stom,Dnajc10,Anxa5,Nras,Tars2,Bag1,Nudt2,Prkaa2,Nasp,Ebna1bp2,Dhx15,Alb,Triap1,Dctn5,Bgn,Hcfc1,Cotl1,Dcps,Apoa1,Anxa2,Gclc,Uba5,Ccar2,S100a10,Hnrnpul1,Bmp2k,Trim14,Rbm3,Ppp1ca,Supt16,Apex1,Lsm3,Myof,Nc…
GO:0043231	Intracellular membrane-bounded organelle	125	9507	0.2	1.32e-09	S100a4,Paf1,Grcc10,Chmp2b,Strn3,Cacybp,Psmb1,Prune,Hnf4a,Pfn1,G3bp1,Tbk1,Ppp2ca,Hspa4,Ddx5,Pafah1b1,Actn1,Pitrm1,Tkt,Ahsg,Eif2ak2,Wdr33,Otub1,Huwe1,Acot9,Baiap2,Tm9sf2,Ctdsp1,Sept2,Stom,Dnajc10,Anxa5,Nras,Tars2,Bag1,Nudt2,Prkaa2,Nasp,Ebna1bp2,Dhx15,Alb,Triap1,Dctn5,Hcfc1,Cotl1,Dcps,Apoa1,Anxa2,Gclc,Uba5,Ccar2,S100a10,Hnrnpul1,Bmp2k,Trim14,Rbm3,Ppp1ca,Supt16,Apex1,Lsm3,Myof,Nceh1,Tax1bp3,Trappc11,…
GO:0005829	Cytosol	68	3573	0.36	1.94e-09	Chmp2b,Cacybp,Psmb1,Prune,Hnf4a,Pfn1,G3bp1,Tbk1,Pfkl,Ppp2ca,Hspa4,Pafah1b1,Eif2ak2,Kif5b,Huwe1,Baiap2,Anxa5,Bag1,Prkaa2,Ctps,Fscn1,Cotl1,Dcps,Apoa1,Anxa2,Gclc,Uba5,Pklr,Ppp1ca,Cbr3,Gpi1,Pycrl,Flnb,Gnai2,Mcmbp,Arhgdia,Actn4,Ywhae,Gsk3a,Rac1,Apeh,Pgd,Lsm14a,Pxn,Sumo1,Plscr1,Dnajc8,Ubxn1,Gsta1,Actb,Gck,Cap1,Stat5b,Ruvbl2,Arhgef7,Pitpna,Pfkp,Ggct,Commd1,Psma3,Cdk6,Mvp,Lamtor5,Ripk1,Pacsin2,St13,Hnrnp…
GO:0005634	Nucleus	94	6330	0.26	2.29e-08	S100a4,Paf1,Grcc10,Strn3,Cacybp,Psmb1,Prune,Hnf4a,Pfn1,G3bp1,Tbk1,Ppp2ca,Hspa4,Ddx5,Pafah1b1,Actn1,Tkt,Eif2ak2,Wdr33,Otub1,Huwe1,Baiap2,Ctdsp1,Sept2,Anxa5,Bag1,Prkaa2,Nasp,Ebna1bp2,Dhx15,Triap1,Dctn5,Hcfc1,Cotl1,Dcps,Apoa1,Anxa2,Uba5,Ccar2,Hnrnpul1,Bmp2k,Rbm3,Ppp1ca,Supt16,Apex1,Lsm3,Myof,Tax1bp3,Hnrnpu,Cbr3,Gpi1,Cbr1,Lsm6,Tuba1c,Flnb,Gnai2,Mcmbp,Arhgdia,Cnot10,Actn4,Commd4,Ywhae,Gsk3a,Rac1,Apeh,…
GO:0005938	Cell cortex	18	322	0.83	1.07e-07	Wdr1,Pfn1,Pafah1b1,Actn1,Fabp2,Sept2,Fscn1,Mpp1,Cotl1,Anxa2,Flnb,Actn4,Rac1,Pxn,Actb,Gck,Cap1,Arhgef7
GO:0043232	Intracellular non-membrane-bounded organelle	68	4035	0.31	3.09e-07	Paf1,Wdr1,Pfn1,G3bp1,Rab5c,Ppp2ca,Hspa4,Ddx5,Pafah1b1,Actn1,Snx4,Kif5b,Wdr33,Baiap2,Tm9sf2,Sept2,Stom,Nckap1,Anxa5,Prkaa2,Nasp,Ebna1bp2,Mapre3,Dhx15,Fscn1,Dctn5,Mpp1,Cotl1,Cfdp1,Dcps,Anxa2,Ccar2,Ppp1ca,Supt16,Apex1,Lsm3,Tax1bp3,Hnrnpu,Lsm6,Tuba1c,Flnb,Gnai2,Mcmbp,Actn4,Ywhae,Gsk3a,Rac1,Wasf2,Hmgb1,Lsm14a,Pxn,Pus1,Zfyve19,Sumo1,Plscr1,Cbx1,Actb,Cap1,Ruvbl2,Mrpl55,Dmd,Cdk6,Mvp,Myl6,Pacsin2,Sin3a,Hn…
GO:0032991	Protein-containing complex	76	4895	0.27	6.57e-07	Apoh,Paf1,Chmp2b,Strn3,Cacybp,Psmb1,G3bp1,Pfkl,Ppp2ca,Ddx5,Pafah1b1,Alcam,Snx4,Ahsg,Kif5b,Wdr33,Sept2,Nckap1,Dnajc10,Prkaa2,Nasp,Ebna1bp2,Dhx15,Alb,Triap1,Cyfip1,Hcfc1,Apoa1,Anxa2,Gclc,Ccar2,S100a10,Rbm3,Ppp1ca,Supt16,Apex1,Lsm3,Trappc11,Hnrnpu,Serpinf2,Lsm6,Gnai2,Mcmbp,Atpif1,Cnot10,Actn4,Ywhae,Wasf2,Lsm14a,Pus1,Uba3,Sumo1,Cog8,Ubxn1,Actb,Fus,Ruvbl2,Mrpl55,Arhgef7,Dmd,Lgals3,Trp53rk,Pfkp,Osgep,C…
GO:0043005	Neuron projection	37	1583	0.45	1.75e-06	S100a4,Strn3,Cacybp,Pfn1,Ppp2ca,Pafah1b1,Actn1,Alcam,Kif5b,Baiap2,Sept2,Anxa5,Prkaa2,Fscn1,Cyfip1,Hcfc1,Mpp1,Pygb,Rbm3,Ppp1ca,Hnrnpu,Gpi1,Flnb,Gnai2,Actn4,Bsg,Ywhae,Gsk3a,Rac1,Hmgb1,Sumo1,Ubxn1,Actb,Fus,Arhgef7,Dmd,Ube2i
GO:0042995	Cell projection	48	2472	0.37	2.25e-06	S100a4,Wdr1,Strn3,Cacybp,Pfn1,Ppp2ca,Pafah1b1,Actn1,Alcam,Fabp2,Kif5b,Baiap2,Sept2,Nckap1,Anxa5,Prkaa2,Fscn1,Cyfip1,Hcfc1,Mpp1,Anxa2,Pygb,Rbm3,Ppp1ca,Hnrnpu,Gpi1,Cbr1,Flnb,Unc119b,Gnai2,Actn4,Bsg,Ywhae,Gsk3a,Rac1,Wasf2,Hmgb1,Pxn,Sumo1,Ubxn1,Actb,Fus,Arhgef7,Dmd,Lgals3,Cdk6,Pacsin2,Ube2i
GO:0120025	Plasma membrane bounded cell projection	47	2387	0.38	2.25e-06	S100a4,Strn3,Cacybp,Pfn1,Ppp2ca,Pafah1b1,Actn1,Alcam,Fabp2,Kif5b,Baiap2,Sept2,Nckap1,Anxa5,Prkaa2,Fscn1,Cyfip1,Hcfc1,Mpp1,Anxa2,Pygb,Rbm3,Ppp1ca,Hnrnpu,Gpi1,Cbr1,Flnb,Unc119b,Gnai2,Actn4,Bsg,Ywhae,Gsk3a,Rac1,Wasf2,Hmgb1,Pxn,Sumo1,Ubxn1,Actb,Fus,Arhgef7,Dmd,Lgals3,Cdk6,Pacsin2,Ube2i
GO:0001726	Ruffle	11	183	0.86	8.89e-05	Actn1,Baiap2,Nckap1,Fscn1,Cyfip1,Anxa2,Rac1,Wasf2,Arhgef7,Cdk6,Pacsin2
GO:0005856	Cytoskeleton	39	2060	0.36	0.00012	Wdr1,Pfn1,Ppp2ca,Pafah1b1,Actn1,Snx4,Kif5b,Baiap2,Tm9sf2,Sept2,Stom,Nckap1,Mapre3,Fscn1,Dctn5,Mpp1,Cotl1,Apex1,Tax1bp3,Hnrnpu,Tuba1c,Flnb,Gnai2,Actn4,Ywhae,Gsk3a,Rac1,Wasf2,Pxn,Zfyve19,Cbx1,Actb,Cap1,Ruvbl2,Dmd,Cdk6,Mvp,Myl6,Pacsin2
GO:0031981	Nuclear lumen	58	3771	0.27	0.00012	Paf1,Grcc10,Strn3,Cacybp,Psmb1,Hnf4a,Tbk1,Ddx5,Tkt,Wdr33,Huwe1,Baiap2,Ctdsp1,Sept2,Prkaa2,Nasp,Ebna1bp2,Dhx15,Triap1,Dctn5,Hcfc1,Dcps,Ccar2,Hnrnpul1,Bmp2k,Rbm3,Ppp1ca,Supt16,Apex1,Tax1bp3,Hnrnpu,Cbr3,Gpi1,Lsm6,Gnai2,Mcmbp,Actn4,Hmgb1,Pus1,Sumo1,Plscr1,Cbx1,Dnajc8,Actb,Gck,Fus,Stat5b,Ruvbl2,Oxct1,Osgep,Commd1,Psma3,Cdk6,Pacsin2,Sin3a,Hnrnpd,Ube2i,Ddx39b
GO:0005654	Nucleoplasm	52	3261	0.29	0.00018	Paf1,Grcc10,Strn3,Cacybp,Psmb1,Hnf4a,Tbk1,Tkt,Wdr33,Huwe1,Baiap2,Ctdsp1,Sept2,Prkaa2,Nasp,Dhx15,Triap1,Dctn5,Hcfc1,Dcps,Ccar2,Hnrnpul1,Bmp2k,Rbm3,Ppp1ca,Supt16,Apex1,Hnrnpu,Cbr3,Gpi1,Gnai2,Mcmbp,Actn4,Pus1,Sumo1,Plscr1,Dnajc8,Actb,Gck,Fus,Stat5b,Ruvbl2,Oxct1,Osgep,Commd1,Psma3,Cdk6,Pacsin2,Sin3a,Hnrnpd,Ube2i,Ddx39b
GO:0045121	Membrane raft	15	396	0.66	0.00018	Ppp2ca,Stom,Fcgr1,Anxa2,S100a10,Myof,Tuba1c,Gnai2,Bsg,Plscr1,Actb,Dmd,Lamtor5,Ripk1,Pacsin2
GO:0099080	Supramolecular complex	27	1160	0.45	0.00018	G3bp1,Pafah1b1,Actn1,Kif5b,Baiap2,Sept2,Nckap1,Anxa5,Prkaa2,Mapre3,Dctn5,Cfdp1,Dcps,Lsm3,Hnrnpu,Lsm6,Tuba1c,Flnb,Fbln1,Actn4,Gsk3a,Rac1,Lsm14a,Sumo1,Actb,Dmd,Sin3a
GO:0070013	Intracellular organelle lumen	62	4279	0.24	0.00027	Paf1,Grcc10,Strn3,Cacybp,Psmb1,Hnf4a,Tbk1,Ddx5,Pitrm1,Tkt,Wdr33,Huwe1,Baiap2,Ctdsp1,Sept2,Dnajc10,Tars2,Prkaa2,Nasp,Ebna1bp2,Dhx15,Triap1,Dctn5,Hcfc1,Dcps,Ccar2,Hnrnpul1,Bmp2k,Rbm3,Ppp1ca,Supt16,Apex1,Tax1bp3,Hnrnpu,Cbr3,Gpi1,Lsm6,Gnai2,Mcmbp,Actn4,Hmgb1,Pus1,Sumo1,Plscr1,Cbx1,Dnajc8,Actb,Gck,Fus,Stat5b,Ruvbl2,Mrpl55,Oxct1,Osgep,Commd1,Psma3,Cdk6,Pacsin2,Sin3a,Hnrnpd,Ube2i,Ddx39b
GO:0030863	Cortical cytoskeleton	8	104	0.97	0.00035	Wdr1,Actn1,Sept2,Mpp1,Cotl1,Actn4,Actb,Cap1
GO:0030054	Cell junction	36	2050	0.33	0.0011	Paf1,Chmp2b,Wdr1,Prune,Pfn1,Rab5c,Ppp2ca,Pafah1b1,Actn1,Baiap2,Tm9sf2,Sept2,Nckap1,Anxa5,Fscn1,Cyfip1,Ppp1ca,Flnb,Dsg2,Gnai2,Mcmbp,Arhgdia,Actn4,Ywhae,Rac1,Wasf2,Pxn,Sumo1,Actb,Fus,Arhgef7,Dmd,Psma3,Pacsin2,Hnrnpd,Ube2i
GO:0036477	Somatodendritic compartment	24	1080	0.43	0.0011	Strn3,G3bp1,Pafah1b1,Actn1,Alcam,Kif5b,Baiap2,Anxa5,Prkaa2,Fscn1,Cyfip1,Hcfc1,Rbm3,Ppp1ca,Hnrnpu,Flnb,Gnai2,Rac1,Sumo1,Ubxn1,Fus,Arhgef7,Dmd,Ube2i
GO:0030425	Dendrite	19	753	0.49	0.0016	Strn3,Actn1,Alcam,Kif5b,Baiap2,Anxa5,Prkaa2,Fscn1,Cyfip1,Hcfc1,Rbm3,Ppp1ca,Hnrnpu,Gnai2,Rac1,Sumo1,Ubxn1,Fus,Ube2i
GO:0031252	Cell leading edge	14	438	0.59	0.0017	Actn1,Baiap2,Nckap1,Fscn1,Cyfip1,Anxa2,Rac1,Wasf2,Pxn,Actb,Arhgef7,Dmd,Cdk6,Pacsin2
GO:0035770	Ribonucleoprotein granule	10	225	0.73	0.0018	G3bp1,Prkaa2,Dcps,Lsm3,Hnrnpu,Lsm6,Rac1,Lsm14a,Sumo1,Actb
GO:0048471	Perinuclear region of cytoplasm	19	775	0.47	0.0021	S100a4,Pafah1b1,Eif2ak2,Kif5b,Sept2,Stom,Bag1,Mapre3,Triap1,Cyfip1,Anxa2,Apex1,Actn4,Plscr1,Ece1,Fus,Dmd,Tpd52l2,Mvp
GO:0015629	Actin cytoskeleton	14	458	0.57	0.0025	Wdr1,Actn1,Baiap2,Sept2,Nckap1,Fscn1,Cotl1,Tax1bp3,Flnb,Actn4,Pxn,Actb,Cap1,Myl6
GO:0001725	Stress fiber	6	72	1	0.0029	Actn1,Fscn1,Flnb,Actn4,Pxn,Actb
GO:0090724	Central region of growth cone	3	6	1.78	0.0029	Pafah1b1,Cyfip1,Ywhae
GO:1990904	Ribonucleoprotein complex	17	669	0.49	0.0032	G3bp1,Ddx5,Ebna1bp2,Dhx15,Rbm3,Lsm3,Hnrnpu,Lsm6,Actn4,Lsm14a,Actb,Fus,Ruvbl2,Mrpl55,Lgals3,Hnrnpd,Ddx39b
GO:0062023	Collagen-containing extracellular matrix	12	359	0.61	0.0035	Ahsg,Anxa5,Alb,Bgn,Hcfc1,Cfdp1,Anxa2,S100a10,Serpinf2,Fbln1,Plscr1,Lgals3
GO:0030027	Lamellipodium	9	202	0.73	0.0037	Nckap1,Fscn1,Cyfip1,Rac1,Wasf2,Pxn,Actb,Arhgef7,Dmd
GO:0005688	U6 snRNP	3	8	1.66	0.0046	Lsm3,Lsm6,Ddx39b
GO:0071944	Cell periphery	61	4668	0.2	0.0046	Apoh,Chmp2b,Wdr1,Strn3,Pfn1,Rab5c,Ppp2ca,Pafah1b1,Actn1,Alcam,Snx4,Fabp2,Slc23a1,Baiap2,Sept2,Stom,Nckap1,Anxa5,Nras,Fcgr1,Prkaa2,Fscn1,Bgn,Mpp1,Cotl1,Anxa2,Pklr,S100a10,Azgp1,Ppp1ca,Myof,Eepd1,Tax1bp3,Gpi1,Cbr1,Flnb,Dsg2,Gnai2,Arhgdia,Actn4,Bsg,Ywhae,Rac1,Wasf2,Hmgb1,Pxn,Zfyve19,Sumo1,Plscr1,Actb,Ece1,Cd47,Gck,Cap1,Arhgef7,Dmd,Lgals3,Osgep,Ripk1,Pacsin2,H2-Q10
GO:0043209	Myelin sheath	9	212	0.71	0.0047	Wdr1,Tkt,Sept2,Alb,Fscn1,Anxa2,Gpi1,Actb,Pitpna
GO:0036464	Cytoplasmic ribonucleoprotein granule	9	214	0.71	0.0049	G3bp1,Prkaa2,Dcps,Lsm3,Hnrnpu,Lsm6,Rac1,Lsm14a,Actb
GO:0045202	Synapse	27	1492	0.34	0.0058	Chmp2b,Pfn1,Rab5c,Ppp2ca,Pafah1b1,Actn1,Baiap2,Tm9sf2,Sept2,Nckap1,Anxa5,Cyfip1,Ppp1ca,Gnai2,Arhgdia,Ywhae,Rac1,Wasf2,Sumo1,Actb,Fus,Arhgef7,Dmd,Psma3,Pacsin2,Hnrnpd,Ube2i
GO:0031209	SCAR complex	3	10	1.56	0.0071	Nckap1,Cyfip1,Wasf2
GO:0005681	Spliceosomal complex	8	183	0.72	0.0088	Ddx5,Dhx15,Rbm3,Lsm3,Hnrnpu,Lsm6,Lgals3,Ddx39b
GO:0000775	Chromosome, centromeric region	8	192	0.7	0.0119	Ppp2ca,Pafah1b1,Sept2,Dctn5,Cfdp1,Hnrnpu,Cbx1,Sin3a
GO:0042470	Melanosome	6	102	0.85	0.0123	Rab5c,Stom,Anxa2,Bsg,Ywhae,Rac1
GO:0070161	Anchoring junction	15	626	0.46	0.0123	Wdr1,Prune,Actn1,Anxa5,Fscn1,Ppp1ca,Flnb,Dsg2,Actn4,Wasf2,Pxn,Actb,Arhgef7,Dmd,Pacsin2
GO:0098805	Whole membrane	25	1415	0.33	0.0132	Chmp2b,Rab5c,Ppp2ca,Actn1,Snx4,Tm9sf2,Stom,Fcgr1,Anxa2,S100a10,Trim14,Myof,Vat1,Tuba1c,Gnai2,Bsg,Rac1,Plscr1,Actb,Dmd,Commd1,Lamtor5,Ripk1,Pacsin2,H2-Q10
GO:1990665	AnxA2-p11 complex	2	2	2.08	0.0171	Anxa2,S100a10
GO:0016607	Nuclear speck	11	383	0.54	0.0179	Grcc10,Tkt,Prkaa2,Dhx15,Bmp2k,Apex1,Hnrnpu,Sumo1,Osgep,Pacsin2,Ddx39b
GO:1902494	Catalytic complex	23	1280	0.34	0.0179	Paf1,Cacybp,Psmb1,Pfkl,Ppp2ca,Ddx5,Snx4,Prkaa2,Hcfc1,Gclc,Ppp1ca,Lsm3,Hnrnpu,Gnai2,Actb,Ruvbl2,Pfkp,Commd1,Psma3,Cdk6,Ripk1,Sin3a,Ube2i
GO:0005886	Plasma membrane	57	4531	0.18	0.0181	Apoh,Chmp2b,Wdr1,Strn3,Rab5c,Ppp2ca,Actn1,Alcam,Snx4,Fabp2,Slc23a1,Baiap2,Sept2,Stom,Nckap1,Anxa5,Nras,Fcgr1,Prkaa2,Fscn1,Bgn,Mpp1,Cotl1,Anxa2,Pklr,S100a10,Azgp1,Ppp1ca,Myof,Eepd1,Tax1bp3,Gpi1,Cbr1,Flnb,Dsg2,Gnai2,Arhgdia,Bsg,Ywhae,Rac1,Wasf2,Hmgb1,Pxn,Zfyve19,Sumo1,Plscr1,Actb,Ece1,Cd47,Cap1,Arhgef7,Dmd,Lgals3,Osgep,Ripk1,Pacsin2,H2-Q10
GO:0031982	Vesicle	31	2007	0.27	0.0221	Chmp2b,Rab5c,Hspa4,Pafah1b1,Actn1,Snx4,Kif5b,Baiap2,Tm9sf2,Stom,Anxa5,Alb,Bgn,Apoa1,Anxa2,Myof,Flnb,Bsg,Ywhae,Rac1,Wasf2,Hmgb1,Ece1,Cd47,Gck,Dmd,Samd9l,Commd1,Lamtor5,Pacsin2,H2-Q10
GO:0005945	6-phosphofructokinase complex	2	3	1.91	0.0256	Pfkl,Pfkp
GO:0044297	Cell body	17	836	0.39	0.0256	Strn3,Cacybp,G3bp1,Pafah1b1,Alcam,Baiap2,Anxa5,Prkaa2,Cyfip1,Hcfc1,Ppp1ca,Flnb,Gnai2,Ubxn1,Fus,Arhgef7,Dmd
GO:0005769	Early endosome	10	350	0.54	0.03	Rab5c,Snx4,Anxa2,Rac1,Wasf2,Hmgb1,Ece1,Samd9l,Commd1,Pacsin2
GO:0098687	Chromosomal region	9	288	0.58	0.03	Ppp2ca,Pafah1b1,Sept2,Dctn5,Cfdp1,Ppp1ca,Hnrnpu,Cbx1,Sin3a
GO:0098858	Actin-based cell projection	8	237	0.61	0.0351	Pafah1b1,Fabp2,Baiap2,Fscn1,Cyfip1,Mpp1,Cbr1,Dmd
GO:0000776	Kinetochore	6	133	0.74	0.0366	Pafah1b1,Sept2,Dctn5,Cfdp1,Hnrnpu,Sin3a
GO:0030424	Axon	16	791	0.39	0.0366	Ppp2ca,Pafah1b1,Alcam,Kif5b,Anxa5,Prkaa2,Fscn1,Cyfip1,Hcfc1,Pygb,Bsg,Ywhae,Gsk3a,Actb,Arhgef7,Dmd
GO:0030055	Cell-substrate junction	7	187	0.66	0.0393	Prune,Actn1,Flnb,Pxn,Actb,Arhgef7,Dmd
GO:0005876	Spindle microtubule	4	52	0.97	0.0396	Pafah1b1,Sept2,Mapre3,Hnrnpu

## Sheet: KEGG Pathways_x0009_-UP
Supplement Table 8. KEGG Pathways (involving proteins significantly upregulated with Aquamin® - presented in Figure 4 and Supplement Table 4)
#term ID	term description	observed gene count	background gene count	strength	false discovery rate	matching proteins in your network (labels)
mmu04810	Regulation of actin cytoskeleton	13	212	0.87	2.07e-05	Pfn1,Actn1,Baiap2,Nckap1,Nras,Cyfip1,Ppp1ca,Actn4,Rac1,Wasf2,Pxn,Actb,Arhgef7
mmu00030	Pentose phosphate pathway	5	33	1.26	0.0016	Pfkl,Tkt,Gpi1,Pgd,Pfkp
mmu01200	Carbon metabolism	8	122	0.9	0.0016	Pfkl,Tkt,Pklr,Gpi1,Eno1b,Pgd,Gck,Pfkp
mmu03018	RNA degradation	7	79	1.03	0.0016	Pfkl,Dcps,Lsm3,Lsm6,Cnot10,Eno1b,Pfkp
mmu04530	Tight junction	9	154	0.85	0.0016	Ppp2ca,Hspa4,Actn1,Prkaa2,Tuba1c,Actn4,Rac1,Actb,Myl6
mmu05203	Viral carcinogenesis	10	194	0.8	0.0016	Actn1,Eif2ak2,Nras,Actn4,Ywhae,Rac1,Pxn,Stat5b,Cdk6,H2-Q10
mmu00010	Glycolysis / Gluconeogenesis	6	65	1.05	0.0017	Pfkl,Pklr,Gpi1,Eno1b,Gck,Pfkp
mmu04520	Adherens junction	6	69	1.02	0.002	Actn1,Baiap2,Actn4,Rac1,Wasf2,Actb
mmu01230	Biosynthesis of amino acids	6	77	0.97	0.0031	Pfkl,Tkt,Pklr,Pycrl,Eno1b,Pfkp
mmu05014	Amyotrophic lateral sclerosis	12	364	0.6	0.0031	Chmp2b,Psmb1,Pfn1,Tbk1,Kif5b,Dctn5,Tuba1c,Rac1,Cox7a1,Actb,Fus,Psma3
mmu05132	Salmonella infection	9	213	0.71	0.0039	Pfn1,Nckap1,Cyfip1,Anxa2,S100a10,Flnb,Rac1,Actb,Ripk1
mmu05135	Yersinia infection	7	124	0.83	0.0039	Tbk1,Baiap2,Rac1,Wasf2,Pxn,Actb,Arhgef7
mmu03040	Spliceosome	7	131	0.81	0.005	Ddx5,Dhx15,Lsm3,Hnrnpu,Lsm6,Fus,Ddx39b
mmu00480	Glutathione metabolism	5	69	0.94	0.0115	Gstm3,Gclc,Pgd,Gsta1,Ggct
mmu01100	Metabolic pathways	26	1536	0.31	0.0122	Gstm3,Prune,Pfkl,Pafah1b1,Tkt,Nudt2,Ctps,Gclc,Pklr,Pygb,Fuk,Cbr3,Gpi1,Cbr1,Pycrl,Eno1b,Pgd,Ppcdc,Cant1,Gsta1,Cox7a1,Gck,Uap1l1,Oxct1,Pfkp,Ggct
mmu04670	Leukocyte transendothelial migration	6	113	0.81	0.0122	Actn1,Gnai2,Actn4,Rac1,Pxn,Actb
mmu05100	Bacterial invasion of epithelial cells	5	71	0.93	0.0122	Sept2,Rac1,Wasf2,Pxn,Actb
mmu05160	Hepatitis C	7	158	0.73	0.0122	Tbk1,Ppp2ca,Eif2ak2,Nras,Ywhae,Cdk6,Ripk1
mmu00520	Amino sugar and nucleotide sugar metabolism	4	49	1	0.0222	Fuk,Gpi1,Gck,Uap1l1
mmu04910	Insulin signaling pathway	6	133	0.74	0.0222	Nras,Prkaa2,Pklr,Pygb,Ppp1ca,Gck
mmu05163	Human cytomegalovirus infection	8	236	0.61	0.0222	Tbk1,Nras,Gnai2,Rac1,Pxn,Cdk6,Ripk1,H2-Q10
mmu05418	Fluid shear stress and atherosclerosis	6	141	0.71	0.0279	Gstm3,Prkaa2,Rac1,Sumo1,Gsta1,Actb
mmu03015	mRNA surveillance pathway	5	96	0.8	0.0287	Ppp2ca,Wdr33,Ppp1ca,Fus,Ddx39b
mmu04510	Focal adhesion	7	196	0.64	0.0287	Actn1,Ppp1ca,Flnb,Actn4,Rac1,Pxn,Actb
mmu04921	Oxytocin signaling pathway	6	145	0.7	0.0287	Nras,Prkaa2,Ppp1ca,Gnai2,Actb,Myl6
mmu04922	Glucagon signaling pathway	5	99	0.79	0.0287	Pfkl,Prkaa2,Pygb,Gck,Pfkp
mmu05205	Proteoglycans in cancer	7	199	0.63	0.0287	Ddx5,Nras,Ppp1ca,Flnb,Rac1,Pxn,Actb
mmu04950	Maturity onset diabetes of the young	3	27	1.13	0.0302	Hnf4a,Pklr,Gck
mmu04217	Necroptosis	6	153	0.68	0.0315	Chmp2b,Eif2ak2,Pygb,Hmgb1,Stat5b,Ripk1
mmu05169	Epstein-Barr virus infection	7	214	0.6	0.0356	Tbk1,Eif2ak2,Rac1,Cdk6,Ripk1,Sin3a,H2-Q10
mmu00500	Starch and sucrose metabolism	3	31	1.07	0.0393	Pygb,Gpi1,Gck
mmu00052	Galactose metabolism	3	32	1.06	0.0407	Pfkl,Gck,Pfkp
mmu05170	Human immunodeficiency virus 1 infection	7	222	0.58	0.0407	Tbk1,Nras,Gnai2,Rac1,Pxn,Ripk1,H2-Q10
mmu05230	Central carbon metabolism in cancer	4	69	0.85	0.0407	Pfkl,Nras,Gck,Pfkp
mmu00980	Metabolism of xenobiotics by cytochrome P450	4	70	0.84	0.0415	Gstm3,Cbr3,Cbr1,Gsta1
mmu04919	Thyroid hormone signaling pathway	5	119	0.71	0.0451	Pfkl,Nras,Actb,Pfkp,Sin3a
mmu00051	Fructose and mannose metabolism	3	36	1	0.0475	Pfkl,Fuk,Pfkp
mmu05416	Viral myocarditis	4	74	0.82	0.0475	Rac1,Actb,Dmd,H2-Q10
mmu04152	AMPK signaling pathway	5	123	0.69	0.0477	Hnf4a,Pfkl,Ppp2ca,Prkaa2,Pfkp

## Sheet: WikiPathways-UP
Supplement Table 8. WikiPathways (involving proteins significantly upregulated with Aquamin® - presented in Figure 4 and Supplement Table 4)
#term ID	term description	observed gene count	background gene count	strength	false discovery rate	matching proteins in your network (labels)
WP523	Regulation of actin cytoskeleton	10	150	0.91	0.0015	Pfn1,Actn1,Baiap2,Nckap1,Nras,Rac1,Wasf2,Pxn,Actb,Arhgef7
WP157	Glycolysis and gluconeogenesis	6	49	1.17	0.005	Pfkl,Pklr,Gpi1,Eno1b,Gck,Pfkp

## Sheet: Tissue expression-UP
Supplement Table 8. Tissue expression (involving proteins significantly upregulated with Aquamin® - presented in Figure 4 and Supplement Table 4)
#term ID	term description	observed gene count	background gene count	strength	false discovery rate	matching proteins in your network (labels)
BTO:0000421	Connective tissue	62	1868	0.6	1.8e-18	S100a4,Chmp2b,Wdr1,G3bp1,Pfkl,Hspa4,Ddx5,Pitrm1,Tkt,Eif2ak2,Ostf1,Huwe1,Sept2,C4bp,Fam107b,Anxa5,Prkaa2,Nasp,Alb,Fscn1,Bgn,Hcfc1,Mpp1,Dcps,Anxa2,Pklr,S100a10,Hnrnpul1,Azgp1,Ppp1ca,Supt16,Myof,Hnrnpu,Gpi1,Flnb,Arhgdia,Atpif1,Actn4,Agt,Bsg,Gsk3a,Pgd,Hmgb1,Lsm14a,Pxn,Sumo1,Ubxn1,Cox7a1,Actb,Cd47,Ube2h,Oxct1,Pfkp,Tpd52l2,Psma3,Cdk6,Myl6,Pacsin2,St13,Sin3a,Hnrnpd,H2-Q10
BTO:0000379	Embryo	55	1528	0.64	1.11e-17	S100a4,Wdr1,Hnf4a,G3bp1,Pfkl,Hspa4,Ddx5,Pitrm1,Tkt,Alcam,Kif5b,Ostf1,Otub1,Huwe1,Acot9,Sept2,Anxa5,Bag1,Nasp,Fscn1,Hcfc1,Anxa2,S100a10,Hnrnpul1,Rbm3,Ppp1ca,Supt16,Myof,Hnrnpu,Gpi1,Flnb,Arhgdia,Atpif1,Actn4,Bsg,Pgd,Hmgb1,Lsm14a,Pxn,Sumo1,Ubxn1,Actb,Ece1,Ube2h,Fus,Oxct1,Arhgef7,Pfkp,Tpd52l2,Psma3,Myl6,Pacsin2,St13,Sin3a,Hnrnpd
BTO:0000174	Embryonic structure	59	1823	0.59	2.52e-17	S100a4,Wdr1,Hnf4a,G3bp1,Pfkl,Hspa4,Ddx5,Pitrm1,Tkt,Alcam,Kif5b,Ostf1,Otub1,Huwe1,Acot9,Sept2,Anxa5,Bag1,Nasp,Alb,Fscn1,Dctn5,Hcfc1,Dcps,Anxa2,S100a10,Hnrnpul1,Rbm3,Ppp1ca,Supt16,Myof,Hnrnpu,Gpi1,Flnb,Arhgdia,Atpif1,Actn4,Bsg,Pgd,Hmgb1,Lsm14a,Pxn,Sumo1,Ubxn1,Actb,Ece1,Ube2h,Fus,Oxct1,Arhgef7,Trp53rk,Pfkp,Tpd52l2,Psma3,Myl6,Pacsin2,St13,Sin3a,Hnrnpd
BTO:0000284	Organism form	61	1948	0.58	2.52e-17	S100a4,Wdr1,Hnf4a,G3bp1,Pfkl,Hspa4,Ddx5,Pitrm1,Tkt,Alcam,Kif5b,Ostf1,Otub1,Huwe1,Acot9,Sept2,Fam107b,Anxa5,Bag1,Nasp,Alb,Fscn1,Dctn5,Hcfc1,Dcps,Anxa2,S100a10,Hnrnpul1,Rbm3,Ppp1ca,Supt16,Myof,Hnrnpu,Gpi1,Flnb,Arhgdia,Atpif1,Actn4,Bsg,Pgd,Hmgb1,Lsm14a,Pxn,Sumo1,Ubxn1,Actb,Ece1,Ube2h,Fus,Oxct1,Arhgef7,Dmd,Trp53rk,Pfkp,Tpd52l2,Psma3,Myl6,Pacsin2,St13,Sin3a,Hnrnpd
BTO:0000000	Tissues, cell types and enzyme sources	134	9281	0.24	5.25e-15	S100a4,Gstm3,Chmp2b,Wdr1,Strn3,Cacybp,Psmb1,Hnf4a,Pfn1,G3bp1,Rab5c,Tbk1,Pfkl,Hspa4,Ddx5,Pafah1b1,Pitrm1,Tkt,Alcam,Serpind1,Ahsg,Fabp2,Eif2ak2,Kif5b,Slc23a1,Ostf1,Otub1,Huwe1,Acot9,Baiap2,Tm9sf2,Sept2,C4bp,Fam107b,Stom,Nckap1,Dnajc10,Anxa5,Nras,Fcgr1,Bag1,Prkaa2,Nasp,Dhx15,Alb,Triap1,Fscn1,Dctn5,Bgn,Hcfc1,Mpp1,Cotl1,Dcps,Apoa1,Anxa2,Gclc,Pklr,Pygb,S100a10,Hnrnpul1,Bmp2k,Azgp1,Trim14,Rbm3,Ppp1ca,Fu…
BTO:0001491	Viscus	83	3991	0.4	1.13e-14	S100a4,Gstm3,Chmp2b,Psmb1,Hnf4a,G3bp1,Rab5c,Tbk1,Pfkl,Hspa4,Tkt,Alcam,Serpind1,Ahsg,Fabp2,Eif2ak2,Kif5b,Slc23a1,Otub1,Huwe1,Acot9,Baiap2,Tm9sf2,Sept2,Fam107b,Stom,Dnajc10,Anxa5,Nras,Bag1,Prkaa2,Alb,Triap1,Bgn,Mpp1,Apoa1,Gclc,Pklr,Bmp2k,Azgp1,Trim14,Ppp1ca,Supt16,Myof,Hnrnpu,Gpi1,Lsm6,Unc119b,Dsg2,Arhgdia,Actn4,Agt,Bsg,Gsk3a,Pepd,Apeh,Hmgb1,Lsm14a,Uba3,Plscr1,Ubxn1,Gsta1,Cox7a1,Actb,Ece1,Cd47,Gck,…
BTO:0000452	Fibroblast	30	494	0.87	1.91e-14	S100a4,G3bp1,Pfkl,Ddx5,Tkt,Huwe1,Sept2,Anxa5,Fscn1,Bgn,Hcfc1,Anxa2,S100a10,Myof,Hnrnpu,Gpi1,Flnb,Arhgdia,Atpif1,Actn4,Agt,Bsg,Hmgb1,Pxn,Sumo1,Pfkp,Pacsin2,St13,Sin3a,Hnrnpd
BTO:0001489	Whole body	131	9158	0.24	4.58e-14	S100a4,Gstm3,Chmp2b,Wdr1,Strn3,Cacybp,Psmb1,Hnf4a,Pfn1,G3bp1,Rab5c,Tbk1,Pfkl,Hspa4,Ddx5,Pafah1b1,Pitrm1,Tkt,Alcam,Serpind1,Ahsg,Fabp2,Eif2ak2,Kif5b,Slc23a1,Ostf1,Otub1,Huwe1,Acot9,Baiap2,Tm9sf2,Sept2,C4bp,Fam107b,Stom,Nckap1,Dnajc10,Anxa5,Nras,Fcgr1,Bag1,Prkaa2,Nasp,Dhx15,Alb,Triap1,Fscn1,Dctn5,Bgn,Hcfc1,Mpp1,Cotl1,Dcps,Apoa1,Anxa2,Gclc,Pklr,Pygb,S100a10,Hnrnpul1,Bmp2k,Azgp1,Trim14,Rbm3,Ppp1ca,Su…
BTO:0000522	Gland	89	5187	0.32	3.39e-11	S100a4,Gstm3,Chmp2b,Strn3,Hnf4a,G3bp1,Rab5c,Tbk1,Pfkl,Hspa4,Tkt,Alcam,Serpind1,Ahsg,Fabp2,Kif5b,Slc23a1,Otub1,Huwe1,Acot9,Baiap2,Tm9sf2,Sept2,Fam107b,Dnajc10,Anxa5,Nras,Bag1,Prkaa2,Dhx15,Alb,Triap1,Dctn5,Bgn,Mpp1,Apoa1,Gclc,Pklr,Azgp1,Ppp1ca,Supt16,Myof,Hnrnpu,Cbr3,Gpi1,Lsm6,Unc119b,Dsg2,Arhgdia,Atpif1,Actn4,Agt,Bsg,Gsk3a,Pepd,Rac1,Apeh,Hmgb1,Lsm14a,Uba3,Ubxn1,Gsta1,Cox7a1,Actb,Ece1,Cd47,Gck,Ube2…
BTO:0000345	Digestive gland	51	2031	0.48	1.22e-10	S100a4,Gstm3,Hnf4a,G3bp1,Pfkl,Hspa4,Alcam,Serpind1,Ahsg,Fabp2,Kif5b,Slc23a1,Otub1,Huwe1,Baiap2,Tm9sf2,Sept2,Dnajc10,Prkaa2,Alb,Apoa1,Gclc,Pklr,Azgp1,Ppp1ca,Myof,Hnrnpu,Gpi1,Lsm6,Dsg2,Arhgdia,Agt,Pepd,Apeh,Ubxn1,Gsta1,Actb,Ece1,Gck,Ube2h,Fus,Afm,Dmd,Commd1,Psma3,Cdk6,Lamtor5,Ripk1,Sin3a,H2-Q10,Ube2i
BTO:0000759	Liver	44	1546	0.54	1.22e-10	S100a4,Gstm3,Hnf4a,G3bp1,Pfkl,Hspa4,Alcam,Serpind1,Ahsg,Fabp2,Kif5b,Slc23a1,Otub1,Huwe1,Baiap2,Sept2,Prkaa2,Alb,Apoa1,Gclc,Pklr,Azgp1,Ppp1ca,Hnrnpu,Gpi1,Dsg2,Arhgdia,Agt,Pepd,Apeh,Ubxn1,Gsta1,Actb,Ece1,Gck,Ube2h,Afm,Dmd,Psma3,Cdk6,Lamtor5,Sin3a,H2-Q10,Ube2i
BTO:0004725	Embryonic fibroblast	19	325	0.85	1.54e-08	G3bp1,Pfkl,Ddx5,Tkt,Huwe1,Sept2,Anxa5,Hcfc1,Anxa2,S100a10,Hnrnpu,Arhgdia,Atpif1,Hmgb1,Pxn,Sumo1,St13,Sin3a,Hnrnpd
BTO:0001488	Endocrine gland	75	4420	0.31	1.59e-08	S100a4,Gstm3,Chmp2b,Strn3,Hnf4a,G3bp1,Tbk1,Pfkl,Hspa4,Tkt,Alcam,Serpind1,Ahsg,Fabp2,Kif5b,Slc23a1,Otub1,Huwe1,Acot9,Baiap2,Tm9sf2,Sept2,Dnajc10,Anxa5,Nras,Bag1,Prkaa2,Dhx15,Alb,Dctn5,Bgn,Apoa1,Gclc,Pklr,Azgp1,Ppp1ca,Myof,Hnrnpu,Cbr3,Gpi1,Lsm6,Dsg2,Arhgdia,Atpif1,Agt,Gsk3a,Pepd,Rac1,Apeh,Hmgb1,Lsm14a,Uba3,Ubxn1,Gsta1,Cox7a1,Actb,Ece1,Cd47,Gck,Ube2h,Fus,Mrpl55,Arhgef7,Afm,Dmd,Samd9l,Commd1,Psma3,Cd…
BTO:0000431	Excretory gland	44	1940	0.44	1.37e-07	Hnf4a,Rab5c,Tkt,Alcam,Slc23a1,Otub1,Acot9,Baiap2,Tm9sf2,Dnajc10,Anxa5,Nras,Bag1,Prkaa2,Dhx15,Alb,Triap1,Bgn,Mpp1,Pklr,Ppp1ca,Supt16,Cbr3,Unc119b,Actn4,Agt,Bsg,Apeh,Cox7a1,Actb,Ece1,Cd47,Ube2h,Fus,Mrpl55,Samd9l,Lgals3,Pfkp,Ggct,Commd1,Lamtor5,Ripk1,Pacsin2,Ube2i
BTO:0000671	Kidney	36	1453	0.48	6.95e-07	Hnf4a,Rab5c,Tkt,Alcam,Slc23a1,Acot9,Baiap2,Tm9sf2,Nras,Bag1,Prkaa2,Alb,Triap1,Bgn,Mpp1,Pklr,Ppp1ca,Supt16,Unc119b,Actn4,Agt,Bsg,Apeh,Cox7a1,Actb,Ece1,Cd47,Ube2h,Fus,Samd9l,Lgals3,Pfkp,Commd1,Lamtor5,Ripk1,Ube2i
BTO:0003092	Urinary system	37	1544	0.46	9.11e-07	Hnf4a,Rab5c,Tkt,Alcam,Slc23a1,Acot9,Baiap2,Tm9sf2,Dnajc10,Nras,Bag1,Prkaa2,Alb,Triap1,Bgn,Mpp1,Pklr,Ppp1ca,Supt16,Unc119b,Actn4,Agt,Bsg,Apeh,Cox7a1,Actb,Ece1,Cd47,Ube2h,Fus,Samd9l,Lgals3,Pfkp,Commd1,Lamtor5,Ripk1,Ube2i
BTO:0001244	Urinary tract	37	1554	0.46	1.02e-06	Hnf4a,Rab5c,Tkt,Alcam,Slc23a1,Acot9,Baiap2,Tm9sf2,Dnajc10,Nras,Bag1,Prkaa2,Alb,Triap1,Bgn,Mpp1,Pklr,Ppp1ca,Supt16,Unc119b,Actn4,Agt,Bsg,Apeh,Cox7a1,Actb,Ece1,Cd47,Ube2h,Fus,Samd9l,Lgals3,Pfkp,Commd1,Lamtor5,Ripk1,Ube2i
BTO:0000142	Brain	51	2671	0.36	1.15e-06	Chmp2b,Wdr1,Cacybp,Psmb1,Pfn1,G3bp1,Tbk1,Pfkl,Hspa4,Pafah1b1,Tkt,Alcam,Kif5b,Otub1,Huwe1,Baiap2,Tm9sf2,Sept2,Stom,Nckap1,Nras,Bag1,Prkaa2,Alb,Hcfc1,Cotl1,Pygb,Rbm3,Ppp1ca,Hnrnpu,Gpi1,Arhgdia,Atpif1,Agt,Bsg,Ywhae,Gsk3a,Hmgb1,Pxn,Actb,Cd47,Fus,Arhgef7,Dmd,Lgals3,Pitpna,Pfkp,Psma3,Lamtor5,Sin3a,Hnrnpd
BTO:0001484	Nervous system	53	2889	0.35	1.92e-06	Chmp2b,Wdr1,Cacybp,Psmb1,Pfn1,G3bp1,Tbk1,Pfkl,Hspa4,Pafah1b1,Tkt,Alcam,Kif5b,Otub1,Huwe1,Baiap2,Tm9sf2,Sept2,Stom,Nckap1,Anxa5,Nras,Bag1,Prkaa2,Alb,Hcfc1,Cotl1,Pygb,Rbm3,Ppp1ca,Hnrnpu,Gpi1,Arhgdia,Atpif1,Agt,Bsg,Ywhae,Gsk3a,Hmgb1,Pxn,Actb,Cd47,Ube2h,Fus,Arhgef7,Dmd,Lgals3,Pitpna,Pfkp,Psma3,Lamtor5,Sin3a,Hnrnpd
BTO:0000282	Head	59	3453	0.32	2.61e-06	Chmp2b,Wdr1,Cacybp,Psmb1,Pfn1,G3bp1,Rab5c,Tbk1,Pfkl,Hspa4,Pafah1b1,Tkt,Alcam,Kif5b,Otub1,Huwe1,Acot9,Baiap2,Tm9sf2,Sept2,Fam107b,Stom,Nckap1,Nras,Bag1,Prkaa2,Alb,Dctn5,Hcfc1,Cotl1,Pygb,Rbm3,Ppp1ca,Myof,Hnrnpu,Gpi1,Arhgdia,Atpif1,Agt,Bsg,Ywhae,Gsk3a,Hmgb1,Pxn,Actb,Ece1,Cd47,Fus,Arhgef7,Dmd,Lgals3,Trp53rk,Pitpna,Pfkp,Psma3,Lamtor5,Sin3a,Hnrnpd,Ube2i
BTO:0000203	Respiratory system	31	1218	0.49	3.89e-06	Chmp2b,Tbk1,Alcam,Eif2ak2,Ostf1,Tm9sf2,Anxa5,Nras,Bag1,Dctn5,Azgp1,Ppp1ca,Myof,Hnrnpu,Cbr3,Unc119b,Gnai2,Atpif1,Agt,Gsk3a,Plscr1,Actb,Ece1,Cd47,Ube2h,Fus,Lgals3,Cdk6,Lamtor5,Ripk1,Ube2i
BTO:0000088	Cardiovascular system	29	1088	0.51	4.23e-06	Chmp2b,Tbk1,Serpind1,Ostf1,Tm9sf2,C4bp,Dnajc10,Bag1,Prkaa2,Alb,Apoa1,Azgp1,Ppp1ca,Lsm3,Gpi1,Dsg2,Atpif1,Agt,Gsk3a,Cox7a1,Actb,Ece1,Ube2h,Fus,Oxct1,Dmd,Cdk6,Lamtor5,Ube2i
BTO:0000562	Heart	25	980	0.49	8.77e-05	Chmp2b,Tbk1,Serpind1,Tm9sf2,C4bp,Bag1,Prkaa2,Alb,Apoa1,Azgp1,Ppp1ca,Gpi1,Dsg2,Atpif1,Agt,Gsk3a,Cox7a1,Actb,Ece1,Ube2h,Fus,Oxct1,Cdk6,Lamtor5,Ube2i
BTO:0000763	Lung	27	1144	0.46	0.00013	Tbk1,Alcam,Eif2ak2,Tm9sf2,Anxa5,Nras,Bag1,Azgp1,Ppp1ca,Myof,Hnrnpu,Cbr3,Unc119b,Atpif1,Agt,Gsk3a,Plscr1,Actb,Ece1,Cd47,Ube2h,Fus,Lgals3,Cdk6,Lamtor5,Ripk1,Ube2i
BTO:0000601	Hippocampus	11	201	0.82	0.00016	Wdr1,Pfn1,Otub1,Sept2,Cotl1,Ppp1ca,Arhgdia,Ywhae,Actb,Pitpna,Pfkp
BTO:0000445	Cerebral lobe	13	303	0.72	0.00023	Wdr1,Pfn1,Otub1,Sept2,Cotl1,Ppp1ca,Gpi1,Arhgdia,Ywhae,Actb,Dmd,Pitpna,Pfkp
BTO:0000599	Hep-G2 cell	4	10	1.69	0.00042	Hnf4a,Anxa5,Alb,Actb
BTO:0000570	Hematopoietic system	38	2151	0.33	0.00062	Psmb1,Tbk1,Alcam,Eif2ak2,Acot9,Tm9sf2,Fam107b,Stom,Dnajc10,Anxa5,Nras,Bag1,Alb,Mpp1,Apoa1,Pklr,Bmp2k,Trim14,Ppp1ca,Supt16,Gpi1,Agt,Gsk3a,Rac1,Hmgb1,Plscr1,Actb,Cd47,Ube2h,Fus,Arhgef7,Samd9l,Lgals3,Commd1,Cdk6,Lamtor5,Ripk1,Ube2i
BTO:0001281	Spleen	26	1187	0.42	0.00064	Psmb1,Tbk1,Alcam,Eif2ak2,Acot9,Tm9sf2,Fam107b,Stom,Nras,Bag1,Bmp2k,Trim14,Ppp1ca,Gsk3a,Hmgb1,Plscr1,Actb,Cd47,Ube2h,Fus,Samd9l,Lgals3,Commd1,Cdk6,Lamtor5,Ripk1
BTO:0000928	Limbic system	13	342	0.66	0.0007	Wdr1,Pfn1,Otub1,Sept2,Cotl1,Ppp1ca,Gpi1,Arhgdia,Ywhae,Actb,Dmd,Pitpna,Pfkp
BTO:0001493	Trunk	20	791	0.49	0.001	Otub1,Anxa5,Dhx15,Alb,Bgn,Apex1,Cbr3,Gpi1,Agt,Rac1,Hmgb1,Actb,Mrpl55,Arhgef7,Dmd,Samd9l,Lgals3,Lamtor5,Pacsin2,Ube2i
BTO:0000233	Cerebral cortex	15	483	0.58	0.0014	Wdr1,Pfn1,Otub1,Sept2,Cotl1,Ppp1ca,Gpi1,Arhgdia,Ywhae,Actb,Fus,Arhgef7,Dmd,Pitpna,Pfkp
BTO:0005810	Immune system	37	2165	0.32	0.0015	Psmb1,Tbk1,Alcam,Eif2ak2,Acot9,Tm9sf2,Fam107b,Stom,Dnajc10,Anxa5,Nras,Fcgr1,Bag1,Mpp1,Bmp2k,Trim14,Ppp1ca,Supt16,Gpi1,Lsm6,Gsk3a,Rac1,Hmgb1,Plscr1,Actb,Cd47,Uap1l1,Ube2h,Fus,Arhgef7,Samd9l,Lgals3,Commd1,Cdk6,Lamtor5,Ripk1,Ube2i
BTO:0003091	Urogenital system	54	3755	0.24	0.0016	Chmp2b,Strn3,Hnf4a,Rab5c,Tbk1,Tkt,Alcam,Serpind1,Slc23a1,Otub1,Acot9,Baiap2,Tm9sf2,Dnajc10,Anxa5,Nras,Bag1,Prkaa2,Dhx15,Alb,Triap1,Dctn5,Bgn,Mpp1,Pklr,Azgp1,Ppp1ca,Supt16,Lsm3,Myof,Cbr3,Unc119b,Atpif1,Actn4,Agt,Bsg,Gsk3a,Apeh,Cog8,Cox7a1,Actb,Ece1,Cd47,Ube2h,Fus,Mrpl55,Samd9l,Lgals3,Pfkp,Commd1,Lamtor5,Ripk1,Pacsin2,Ube2i
BTO:0000753	Lymphoid tissue	33	1858	0.33	0.002	Psmb1,Tbk1,Alcam,Eif2ak2,Acot9,Tm9sf2,Fam107b,Stom,Dnajc10,Anxa5,Nras,Bag1,Bmp2k,Trim14,Ppp1ca,Supt16,Gpi1,Gsk3a,Rac1,Hmgb1,Plscr1,Actb,Cd47,Ube2h,Fus,Arhgef7,Samd9l,Lgals3,Commd1,Cdk6,Lamtor5,Ripk1,Ube2i
BTO:0000988	Pancreas	17	649	0.5	0.0026	Alcam,Kif5b,Tm9sf2,Dnajc10,Prkaa2,Pklr,Ppp1ca,Myof,Lsm6,Dsg2,Ece1,Gck,Ube2h,Fus,Lamtor5,Ripk1,Sin3a
BTO:0002181	HEK-293T cell	3	8	1.66	0.006	Anxa5,Alb,Actb
BTO:0002295	Podocyte	3	10	1.56	0.01	Alb,Actn4,Agt
BTO:0000091	Ascites	4	31	1.19	0.0115	Anxa5,Apex1,Hmgb1,Actb
BTO:0001368	Thorax	15	615	0.47	0.0135	Otub1,Anxa5,Dhx15,Bgn,Cbr3,Gpi1,Rac1,Actb,Mrpl55,Arhgef7,Dmd,Samd9l,Lamtor5,Pacsin2,Ube2i
BTO:0004732	Bone marrow-derived macrophage	5	62	0.99	0.0135	Tbk1,Anxa5,Hmgb1,Actb,Lgals3
BTO:0002278	Macrophage cell line	4	36	1.13	0.0184	Anxa5,Hmgb1,Zfyve19,Actb
BTO:0001967	Cervical cancer cell line	3	14	1.41	0.0193	Anxa5,Alb,Actb
BTO:0001495	Plumule	5	70	0.94	0.0208	Alb,Fuk,Zfyve19,Cant1,Actb
BTO:0000453	Fibroblast cell line	6	119	0.79	0.0298	S100a4,Anxa5,Rac1,Pxn,Dnajc8,Actb
BTO:0000168	Carotid artery	3	18	1.31	0.0319	Alb,Agt,Actb
BTO:0001007	AGS cell	2	3	1.91	0.0319	Anxa5,Actb
BTO:0002658	Collecting duct cell line	3	18	1.31	0.0319	Anxa2,S100a10,Actb
BTO:0005692	Column	2	3	1.91	0.0319	Alb,Actb
BTO:0005739	Transfer cell	2	3	1.91	0.0319	Alb,Actb
BTO:0000020	Abdomen	5	81	0.87	0.0324	Anxa5,Apex1,Hmgb1,Actb,Lgals3
BTO:0001243	Shoot	6	127	0.76	0.0362	Alb,Zfyve19,Cant1,Actb,Dmd,Psma3
BTO:0002806	A-375 cell	2	4	1.78	0.0434	Anxa5,Nras
BTO:0004545	M-1 collecting duct cell	2	4	1.78	0.0434	Anxa2,S100a10
BTO:0000141	Bone marrow	7	185	0.66	0.0454	Tkt,Stom,Dctn5,Gpi1,Actb,Pfkp,Ube2i

## Sheet: Subcellular localization-UP
Supplement Table 8. Subcellular localization (involving proteins significantly upregulated with Aquamin® - presented in Figure 4 and Supplement Table 4)
#term ID	term description	observed gene count	background gene count	strength	false discovery rate	matching proteins in your network (labels)
GOCC:0005622	Intracellular	142	9943	0.24	4.5e-16	S100a4,Paf1,Gstm3,Chmp2b,Wdr1,Strn3,Cacybp,Psmb1,Hnf4a,Pfn1,G3bp1,Rab5c,Tbk1,Pfkl,Ppp2ca,Hspa4,Ddx5,Pafah1b1,Actn1,Pitrm1,Tkt,Snx4,Fabp2,Eif2ak2,Kif5b,Slc23a1,Wdr33,Otub1,Huwe1,Acot9,Baiap2,Ctdsp1,Sept2,Stom,Nckap1,Dnajc10,Anxa5,Nras,Tars2,Bag1,Nudt2,Prkaa2,Nasp,Ebna1bp2,Mapre3,Dhx15,Alb,Triap1,Fscn1,Cyfip1,Hcfc1,Mpp1,Cotl1,Dcps,Apoa1,Anxa2,Gclc,Uba5,Pklr,Pygb,Ccar2,S100a10,Hnrnpul1,Bmp2k,Trim14,…
GOCC:0005737	Cytoplasm	108	6579	0.3	3.14e-13	S100a4,Gstm3,Chmp2b,Strn3,Cacybp,Psmb1,Pfn1,G3bp1,Rab5c,Tbk1,Pfkl,Ppp2ca,Hspa4,Pafah1b1,Actn1,Pitrm1,Tkt,Snx4,Fabp2,Eif2ak2,Kif5b,Slc23a1,Otub1,Huwe1,Acot9,Baiap2,Sept2,Stom,Nckap1,Dnajc10,Anxa5,Nras,Tars2,Bag1,Nudt2,Prkaa2,Nasp,Mapre3,Alb,Triap1,Fscn1,Cyfip1,Hcfc1,Mpp1,Cotl1,Apoa1,Anxa2,Gclc,Pklr,S100a10,Trim14,Ppp1ca,Apex1,Myof,Tax1bp3,Hnrnpu,Vat1,Gpi1,Pycrl,Tuba1c,Flnb,Gnai2,Arhgdia,Atpif1,Act…
GOCC:0110165	Cellular anatomical entity	148	12108	0.17	7.19e-11	Apoh,S100a4,Paf1,Gstm3,Chmp2b,Wdr1,Strn3,Cacybp,Psmb1,Hnf4a,Pfn1,G3bp1,Rab5c,Tbk1,Pfkl,Ppp2ca,Hspa4,Ddx5,Pafah1b1,Actn1,Pitrm1,Tkt,Alcam,Snx4,Ahsg,Fabp2,Eif2ak2,Kif5b,Slc23a1,Wdr33,Ostf1,Otub1,Huwe1,Acot9,Baiap2,Sept2,C4bp,Stom,Nckap1,Dnajc10,Anxa5,Nras,Fcgr1,Tars2,Bag1,Nudt2,Prkaa2,Ctps,Nasp,Ebna1bp2,Mapre3,Dhx15,Alb,Triap1,Fscn1,Cyfip1,Bgn,Hcfc1,Mpp1,Cotl1,Cfdp1,Apoa1,Anxa2,Gclc,Pklr,S100a10,Hn…
GOCC:0005829	Cytosol	48	1784	0.51	1.64e-10	Chmp2b,Psmb1,Pfn1,G3bp1,Tbk1,Pfkl,Ppp2ca,Hspa4,Pafah1b1,Eif2ak2,Kif5b,Huwe1,Baiap2,Anxa5,Bag1,Prkaa2,Alb,Fscn1,Cotl1,Anxa2,Gclc,Pklr,Ppp1ca,Gpi1,Flnb,Gnai2,Arhgdia,Actn4,Ywhae,Rac1,Lsm14a,Pxn,Sumo1,Plscr1,Gsta1,Actb,Gck,Ruvbl2,Arhgef7,Pitpna,Pfkp,Psma3,Cdk6,Mvp,Ripk1,Pacsin2,St13,Ube2i
GOCC:0032991	Protein-containing complex	70	4654	0.26	4.66e-05	Apoh,Paf1,Chmp2b,Strn3,Cacybp,Psmb1,Tbk1,Pfkl,Ppp2ca,Ddx5,Pafah1b1,Snx4,Eif2ak2,Kif5b,Wdr33,Ostf1,Sept2,Nckap1,Dnajc10,Anxa5,Fcgr1,Prkaa2,Ebna1bp2,Alb,Cyfip1,Hcfc1,Apoa1,Anxa2,Gclc,Pklr,Ccar2,S100a10,Ppp1ca,Supt16,Lsm3,Trappc11,Hnrnpu,Serpinf2,Pycrl,Lsm6,Gnai2,Cnot10,Ywhae,Wasf2,Lsm14a,Ppcdc,Pus1,Sumo1,Cog8,Ubxn1,Actb,Fus,Ruvbl2,Mrpl55,Dmd,Lgals3,Trp53rk,Pfkp,Osgep,Commd1,Psma3,Cdk6,Myl6,Lamtor5,…
GOCC:0043229	Intracellular organelle	102	8073	0.18	4.66e-05	Paf1,Chmp2b,Wdr1,Cacybp,Hnf4a,Pfn1,G3bp1,Rab5c,Tbk1,Ppp2ca,Hspa4,Ddx5,Pafah1b1,Actn1,Pitrm1,Tkt,Snx4,Eif2ak2,Kif5b,Wdr33,Acot9,Baiap2,Sept2,Stom,Nckap1,Dnajc10,Anxa5,Nras,Tars2,Bag1,Nudt2,Prkaa2,Nasp,Ebna1bp2,Mapre3,Dhx15,Alb,Triap1,Fscn1,Hcfc1,Mpp1,Apoa1,Anxa2,Hnrnpul1,Bmp2k,Trim14,Ppp1ca,Supt16,Apex1,Lsm3,Tax1bp3,Hnrnpu,Vat1,Lsm6,Tuba1c,Flnb,Arhgdia,Atpif1,Actn4,Bsg,Ywhae,Gsk3a,Rac1,Wasf2,Hmgb1…
GOCC:0043226	Organelle	105	8565	0.17	9.45e-05	Paf1,Chmp2b,Wdr1,Cacybp,Hnf4a,Pfn1,G3bp1,Rab5c,Tbk1,Ppp2ca,Hspa4,Ddx5,Pafah1b1,Actn1,Pitrm1,Tkt,Snx4,Eif2ak2,Kif5b,Wdr33,Acot9,Baiap2,Sept2,Stom,Nckap1,Dnajc10,Anxa5,Nras,Tars2,Bag1,Nudt2,Prkaa2,Nasp,Ebna1bp2,Mapre3,Dhx15,Alb,Triap1,Fscn1,Hcfc1,Mpp1,Apoa1,Anxa2,Hnrnpul1,Bmp2k,Trim14,Ppp1ca,Supt16,Apex1,Lsm3,Tax1bp3,Hnrnpu,Vat1,Gpi1,Lsm6,Tuba1c,Flnb,Unc119b,Arhgdia,Atpif1,Actn4,Bsg,Ywhae,Gsk3a,Rac…
GOCC:0043232	Intracellular non-membrane-bounded organelle	50	2950	0.31	0.00016	Wdr1,Hnf4a,Pfn1,G3bp1,Rab5c,Ppp2ca,Hspa4,Ddx5,Pafah1b1,Actn1,Snx4,Kif5b,Wdr33,Baiap2,Sept2,Nckap1,Anxa5,Prkaa2,Nasp,Ebna1bp2,Mapre3,Alb,Fscn1,Mpp1,Anxa2,Supt16,Apex1,Tax1bp3,Hnrnpu,Tuba1c,Flnb,Actn4,Ywhae,Gsk3a,Rac1,Lsm14a,Pxn,Pus1,Sumo1,Cbx1,Actb,Cap1,Ruvbl2,Mrpl55,Arhgef7,Dmd,Cdk6,Myl6,Sin3a,Ube2i
GOCC:0043228	Non-membrane-bounded organelle	50	2982	0.31	0.00019	Wdr1,Hnf4a,Pfn1,G3bp1,Rab5c,Ppp2ca,Hspa4,Ddx5,Pafah1b1,Actn1,Snx4,Kif5b,Wdr33,Baiap2,Sept2,Nckap1,Anxa5,Prkaa2,Nasp,Ebna1bp2,Mapre3,Alb,Fscn1,Mpp1,Anxa2,Supt16,Apex1,Tax1bp3,Hnrnpu,Tuba1c,Flnb,Actn4,Ywhae,Gsk3a,Rac1,Lsm14a,Pxn,Pus1,Sumo1,Cbx1,Actb,Cap1,Ruvbl2,Mrpl55,Arhgef7,Dmd,Cdk6,Myl6,Sin3a,Ube2i
GOCC:0005938	Cell cortex	12	245	0.77	0.00041	Pfn1,Pafah1b1,Actn1,Fabp2,Sept2,Mpp1,Anxa2,Actn4,Actb,Gck,Cap1,Arhgef7
GOCC:0043227	Membrane-bounded organelle	90	7176	0.18	0.00048	Paf1,Chmp2b,Cacybp,Hnf4a,Pfn1,Rab5c,Tbk1,Hspa4,Ddx5,Pafah1b1,Actn1,Pitrm1,Tkt,Snx4,Eif2ak2,Kif5b,Wdr33,Acot9,Baiap2,Sept2,Stom,Dnajc10,Anxa5,Nras,Tars2,Bag1,Nudt2,Prkaa2,Nasp,Ebna1bp2,Dhx15,Alb,Triap1,Hcfc1,Apoa1,Anxa2,Hnrnpul1,Bmp2k,Trim14,Ppp1ca,Supt16,Apex1,Lsm3,Tax1bp3,Hnrnpu,Vat1,Gpi1,Lsm6,Flnb,Arhgdia,Atpif1,Bsg,Ywhae,Rac1,Wasf2,Hmgb1,Pus1,Uba3,Sumo1,Plscr1,Cbx1,Cog8,Ubxn1,Cox7a1,Actb,Ece1,…
GOCC:1902494	Catalytic complex	30	1413	0.41	0.00051	Paf1,Psmb1,Pfkl,Ppp2ca,Ddx5,Pafah1b1,Snx4,Eif2ak2,Prkaa2,Alb,Hcfc1,Gclc,Pklr,Ppp1ca,Lsm3,Hnrnpu,Pycrl,Gnai2,Ppcdc,Sumo1,Actb,Ruvbl2,Dmd,Pfkp,Commd1,Psma3,Cdk6,Ripk1,Sin3a,Ube2i
GOCC:0045121	Membrane raft	12	285	0.71	0.0014	Stom,Fcgr1,Anxa2,Myof,Gnai2,Bsg,Plscr1,Actb,Dmd,Lamtor5,Ripk1,Pacsin2
GOCC:0098857	Membrane microdomain	12	287	0.7	0.0014	Stom,Fcgr1,Anxa2,Myof,Gnai2,Bsg,Plscr1,Actb,Dmd,Lamtor5,Ripk1,Pacsin2
GOCC:0099080	Supramolecular complex	21	831	0.49	0.0014	G3bp1,Pafah1b1,Actn1,Kif5b,Baiap2,Sept2,Nckap1,Anxa5,Prkaa2,Mapre3,Hnrnpu,Tuba1c,Fbln1,Actn4,Gsk3a,Rac1,Lsm14a,Sumo1,Actb,Dmd,Sin3a
GOCC:0098589	Membrane region	12	304	0.68	0.0021	Stom,Fcgr1,Anxa2,Myof,Gnai2,Bsg,Plscr1,Actb,Dmd,Lamtor5,Ripk1,Pacsin2
GOCC:0005856	Cytoskeleton	28	1397	0.39	0.0024	Wdr1,Pfn1,Pafah1b1,Actn1,Snx4,Kif5b,Baiap2,Sept2,Nckap1,Mapre3,Alb,Fscn1,Mpp1,Hnrnpu,Tuba1c,Flnb,Actn4,Ywhae,Gsk3a,Rac1,Lsm14a,Pxn,Cbx1,Actb,Cap1,Arhgef7,Cdk6,Myl6
GOCC:0001725	Stress fiber	6	61	1.08	0.0028	Actn1,Fscn1,Flnb,Actn4,Pxn,Actb
GOCC:0097517	Contractile actin filament bundle	6	61	1.08	0.0028	Actn1,Fscn1,Flnb,Actn4,Pxn,Actb
GOCC:0001726	Ruffle	8	132	0.87	0.0029	Actn1,Nckap1,Fscn1,Cyfip1,Anxa2,Rac1,Wasf2,Arhgef7
GOCC:0042641	Actomyosin	6	70	1.02	0.005	Actn1,Fscn1,Flnb,Actn4,Pxn,Actb
GOCC:0090724	Central region of growth cone	3	6	1.78	0.0056	Pafah1b1,Cyfip1,Ywhae
GOCC:0032432	Actin filament bundle	6	73	1	0.0057	Actn1,Fscn1,Flnb,Actn4,Pxn,Actb
GOCC:0120025	Plasma membrane bounded cell projection	31	1774	0.33	0.0074	Ppp2ca,Pafah1b1,Actn1,Alcam,Fabp2,Kif5b,Baiap2,Sept2,Nckap1,Anxa5,Fscn1,Cyfip1,Anxa2,Ppp1ca,Gpi1,Cbr1,Unc119b,Gnai2,Actn4,Bsg,Ywhae,Rac1,Wasf2,Hmgb1,Pxn,Sumo1,Actb,Fus,Arhgef7,Dmd,Lgals3
GOCC:0030027	Lamellipodium	8	160	0.78	0.0084	Nckap1,Fscn1,Cyfip1,Rac1,Wasf2,Pxn,Actb,Arhgef7
GOCC:0042995	Cell projection	31	1794	0.32	0.0084	Ppp2ca,Pafah1b1,Actn1,Alcam,Fabp2,Kif5b,Baiap2,Sept2,Nckap1,Anxa5,Fscn1,Cyfip1,Anxa2,Ppp1ca,Gpi1,Cbr1,Unc119b,Gnai2,Actn4,Bsg,Ywhae,Rac1,Wasf2,Hmgb1,Pxn,Sumo1,Actb,Fus,Arhgef7,Dmd,Lgals3
GOCC:0099512	Supramolecular fiber	15	564	0.51	0.0092	Pafah1b1,Actn1,Kif5b,Baiap2,Sept2,Nckap1,Anxa5,Mapre3,Hnrnpu,Tuba1c,Fbln1,Actn4,Gsk3a,Actb,Dmd
GOCC:0099081	Supramolecular polymer	15	569	0.5	0.0098	Pafah1b1,Actn1,Kif5b,Baiap2,Sept2,Nckap1,Anxa5,Mapre3,Hnrnpu,Tuba1c,Fbln1,Actn4,Gsk3a,Actb,Dmd
GOCC:0070161	Anchoring junction	14	512	0.52	0.0112	Wdr1,Actn1,Anxa5,Fscn1,Ppp1ca,Flnb,Dsg2,Actn4,Wasf2,Pxn,Actb,Arhgef7,Dmd,Pacsin2
GOCC:0031252	Cell leading edge	11	338	0.6	0.014	Pafah1b1,Actn1,Nckap1,Fscn1,Cyfip1,Anxa2,Rac1,Wasf2,Pxn,Actb,Arhgef7
GOCC:0015629	Actin cytoskeleton	11	351	0.58	0.0176	Wdr1,Actn1,Sept2,Nckap1,Fscn1,Flnb,Actn4,Pxn,Actb,Cap1,Myl6
GOCC:0030863	Cortical cytoskeleton	6	96	0.88	0.0176	Actn1,Sept2,Mpp1,Actn4,Actb,Cap1
GOCC:0043005	Neuron projection	21	1054	0.38	0.0176	Ppp2ca,Pafah1b1,Actn1,Alcam,Kif5b,Baiap2,Sept2,Anxa5,Fscn1,Cyfip1,Ppp1ca,Gnai2,Bsg,Ywhae,Rac1,Hmgb1,Sumo1,Actb,Fus,Arhgef7,Dmd
GOCC:0031209	SCAR complex	3	12	1.48	0.0188	Nckap1,Cyfip1,Wasf2
GOCC:0031982	Vesicle	25	1396	0.34	0.0197	Chmp2b,Rab5c,Tbk1,Hspa4,Actn1,Snx4,Kif5b,Anxa5,Alb,Apoa1,Anxa2,Trim14,Flnb,Bsg,Rac1,Wasf2,Hmgb1,Ece1,Cd47,Gck,Samd9l,Commd1,Lamtor5,Pacsin2,H2-Q10
GOCC:0005874	Microtubule	8	204	0.68	0.0288	Pafah1b1,Kif5b,Baiap2,Sept2,Mapre3,Hnrnpu,Tuba1c,Gsk3a
GOCC:1990665	AnxA2-p11 complex	2	2	2.08	0.0299	Anxa2,S100a10
GOCC:0071944	Cell periphery	43	3158	0.22	0.0436	Pfn1,Ppp2ca,Pafah1b1,Actn1,Alcam,Fabp2,Slc23a1,Ostf1,Baiap2,Sept2,Stom,Anxa5,Fcgr1,Bag1,Bgn,Mpp1,Apoa1,Anxa2,Pklr,S100a10,Myof,Eepd1,Gpi1,Dsg2,Gnai2,Arhgdia,Actn4,Bsg,Rac1,Pxn,Zfyve19,Plscr1,Actb,Ece1,Cd47,Gck,Cap1,Arhgef7,Dmd,Lgals3,Ripk1,Pacsin2,H2-Q10
GOCC:0043231	Intracellular membrane-bounded organelle	73	6320	0.15	0.0455	Paf1,Cacybp,Hnf4a,Pfn1,Tbk1,Ddx5,Pafah1b1,Pitrm1,Tkt,Eif2ak2,Wdr33,Acot9,Baiap2,Stom,Dnajc10,Anxa5,Nras,Tars2,Bag1,Nudt2,Prkaa2,Nasp,Ebna1bp2,Dhx15,Alb,Triap1,Hcfc1,Anxa2,Hnrnpul1,Bmp2k,Ppp1ca,Supt16,Apex1,Lsm3,Tax1bp3,Hnrnpu,Vat1,Lsm6,Arhgdia,Atpif1,Ywhae,Rac1,Hmgb1,Pus1,Uba3,Sumo1,Plscr1,Cbx1,Cog8,Ubxn1,Cox7a1,Actb,Ece1,Gck,Fus,Stat5b,Ruvbl2,Ralyl,Mrpl55,Oxct1,Arhgef7,Dmd,Lgals3,Pitpna,Slc35d1,…
GOCC:0005945	6-phosphofructokinase complex	2	3	1.91	0.0458	Pfkl,Pfkp
GOCC:0005634	Nucleus	49	3784	0.2	0.0472	Paf1,Cacybp,Hnf4a,Pfn1,Tbk1,Ddx5,Pafah1b1,Eif2ak2,Wdr33,Anxa5,Bag1,Prkaa2,Nasp,Ebna1bp2,Dhx15,Alb,Hcfc1,Hnrnpul1,Bmp2k,Ppp1ca,Supt16,Apex1,Lsm3,Tax1bp3,Hnrnpu,Lsm6,Arhgdia,Ywhae,Rac1,Hmgb1,Pus1,Uba3,Sumo1,Plscr1,Cbx1,Actb,Gck,Fus,Stat5b,Ruvbl2,Ralyl,Dmd,Lgals3,Pitpna,Cdk6,Sin3a,Hnrnpd,Ube2i,Ddx39b
GOCC:0005911	Cell-cell junction	11	410	0.51	0.0487	Wdr1,Actn1,Anxa5,Fscn1,Ppp1ca,Dsg2,Actn4,Wasf2,Pxn,Actb,Pacsin2
GOCC:0099513	Polymeric cytoskeletal fiber	10	346	0.54	0.0487	Pafah1b1,Kif5b,Baiap2,Sept2,Nckap1,Mapre3,Hnrnpu,Tuba1c,Gsk3a,Actb
